# Supplementary material for: Identification of drought-responsive microRNAs and their targets in Ammopiptanthus mongolicus by using high-throughput sequencing
Source: Sci Rep. 2016 Oct 4;6:34601. doi: 10.1038/srep34601 (PMC5048172; doi:10.1038/srep34601)
Supplement: Supplementary Table S1 [file srep34601-s2.xls]

## Sheet: Sheet1
miRNA ID	miRNA sequence	Length (nt)	Representative homologous miRNA	Family	Suem-loop precursor sequences	Secondary structures	Homologs of stem-loop sequences	Genome ID	Strand	Start	End	Transcriptome ID	Strand	Start	End	dG
miR1507-2	AGAGGUGUUUGGAGUGAGAGA	21	gma-miR1507c-5p	MIR1507	ccuuguuugguAGAGGUGUUUGGAGUGAGAGAugggaaaaguguauuucgauuccguuccgaccauuuuucucucUCUCAUUCCACACAUCGUCUAAcgaacauag	...((((((.(((((((((.((((((((((((.((((((((((....(((.........))).)))))))))))))))))))))).))))).)))).))))))...	gma-MIR1507a	scaffold127957	-	776	881	comp7153_c0_seq1	-	1174	1260	-47
miR1507-1	UCUCAUUCCACACAUCGUCUAA	22	gma-miR1507a		ccuuguuugguAGAGGUGUUUGGAGUGAGAGAugggaaaaguguauuucgauuccguuccgaccauuuuucucucUCUCAUUCCACACAUCGUCUAAcgaacauag	...((((((.(((((((((.((((((((((((.((((((((((....(((.........))).)))))))))))))))))))))).))))).)))).))))))...	gma-MIR1507a	scaffold127957	-	776	881	comp7153_c0_seq1	-	1174	1260	-47
miR1509-1	UUAAUCAAGGAAAUCACAGUCG	22	gma-miR1509a	MIR1509	uuccauccuuUUAAUCAAGGAAAUCACAGUCGaguugauuucagugauucuguuucugaaucaguuuauucuugACUGUGUUCCCUUGAUUAAACagauguac	...((((..(((((((((((.((.((((((((((..(((.....((((((.......))))))....))))))))))))))).)))))))))))..))))...	mtr-MIR1509b	C51167631	+	56	158					-37.5
miR1509-2	ACUGUGUUCCCUUGAUUAAAC	21	mtr-miR1509a-3p		uuccauccuuUUAAUCAAGGAAAUCACAGUCGaguugauuucagugauucuguuucugaaucaguuuauucuugACUGUGUUCCCUUGAUUAAACagauguac	...((((..(((((((((((.((.((((((((((..(((.....((((((.......))))))....))))))))))))))).)))))))))))..))))...	mtr-MIR1509b	C51167631	+	56	158					-37.5
miR1511-1	AACCAGGCUCUGAUACCAUGA	21	gma-miR1511	MIR1511	ggcgccguucGUGGUACCAGGACCUGCUUCAccaaguggucuugagaucaauuccucccucaagcacaugguuAACCAGGCUCUGAUACCAUGAugguucaagc	((.(((((.(((((((.(((..((((.((.((((.(((..((((((............))))))))).)))).)).))))..))).))))))))))))))....	gma-MIR1511	scaffold149284	-	14291	14375	comp412_c0_seq1	+	5	89	-41.4
miR1515-1	UCAUUUUUGCGUGUAAUGAUCC	22	csi-miR1515	MIR1515	cuugacccauccaauucucaUCAUUUUUGCGUGUAAUGAUCCcaaaccauuuucgcuagauuuuggguuuauggaaaaugauucugAUCUUACACGCAGAAAUGAUGucaauuuguggguucau	...(((((((..((((..((((((((((((((((((.((((......(((((((..(((((.....)))))..))))))).....))))))))))))))))))))))..)))).)))))))...	gma-MIR1515b	scaffold17861	-	2632	2755	comp14447_c0_seq1	-	101	188	-47.7
miR156-14	UUGACAGAAGAGAUAGAGCAC	21	gma-miR156f	MIR156	cucaugUUGACAGAAGAGAUAGAGCACaacccgggaauggccaaagaaggucuuugccuuuguugggaguguGCUCUGUCUUCUUCUGUCAUCaucac	...(((.(((((((((((((((((((((.((((..((.(((.((((.....))))))).))..))))..)))))))))))).))))))))).)))...	gma-MIR156b	scaffold101663	+	518	615	comp4640_c0_seq1	-	227	314	-49.6
miR156-2	GCUCUGUCUUCUUCUGUCAUC	22	mtr-miR156h-3p		cucaugUUGACAGAAGAGAUAGAGCACaacccgggaauggccaaagaaggucuuugccuuuguugggaguguGCUCUGUCUUCUUCUGUCAUCaucac	...(((.(((((((((((((((((((((.((((..((.(((.((((.....))))))).))..))))..)))))))))))).))))))))).)))...	gma-MIR156b	scaffold101663	+	518	615	comp4640_c0_seq1	-	227	314	-49.6
miR156-14	UUGACAGAAGAGAUAGAGCAC	21	gma-miR156f		cuaucucaugUUGACAGAAGAGAUAGAGCACaacccgggaauggccaaagaaggucuuugccuuuguugggaguguGCUCCCUCUUCUUCUGUCAGCaucacaugccu	........(((((((((((((((..(((((((.(((((.((.(((.((((.....))))))).)).)))))..)))))))..)).)))))))))))))..........	tcc-MIR156a					comp80420_c0_seq1	-	607	714	-50
miR156-3	GCUCCCUCUUCUUCUGUCAGC	21	mtr-miR156h-3p		cuaucucaugUUGACAGAAGAGAUAGAGCACaacccgggaauggccaaagaaggucuuugccuuuguugggaguguGCUCCCUCUUCUUCUGUCAGCaucacaugccu	........(((((((((((((((..(((((((.(((((.((.(((.((((.....))))))).)).)))))..)))))))..)).)))))))))))))..........	tcc-MIR156a					comp80420_c0_seq1	-	607	714	-50
miR156-4	UUGACAGAAGAGAGAGAGCAC	21	gma-miR156f		caugUUGACAGAAGAGAGAGAGCACaacccgggaauggccaaagagucuuugccuuuguugggaguguGCUCCCUCUUCUUCUGUCAGCauc	.(((((((((((((((((.(((((((.((((..((.(((.((((...))))))).))..))))..))))))).))).)))))))))))))).	gma-MIR156b	scaffold162136	+	2929	3020					-48.8
miR156-3	GCUCCCUCUUCUUCUGUCAGC	21	mtr-miR156h-3p		caugUUGACAGAAGAGAGAGAGCACaacccgggaauggccaaagagucuuugccuuuguugggaguguGCUCCCUCUUCUUCUGUCAGCauc	.(((((((((((((((((.(((((((.((((..((.(((.((((...))))))).))..))))..))))))).))).)))))))))))))).	gma-MIR156b	scaffold162136	+	2929	3020					-48.8
miR156-5	ACAGAAAGAAAAGUGAGCACGCA	23	mtr-miR156i-3p		ugagaaacugACAGAAAGAAAAGUGAGCACGCAcccguaaauguaucuccucauacaauuaccagcggugUGUGCUCACUCUCUUCUGUCaacuuccucgu	........((((((((.((..(((((((((((((((((((.(((((......))))).))))..).)))))))))))))).))))))))))..........	gma-miR156k	scaffold122642	+	6878	6958	comp62082_c0_seq1	-	736	816	-45.2
miR156-6	UGUGCUCACUCUCUUCUGUC	20	bna-miR156a		ugagaaacugACAGAAAGAAAAGUGAGCACGCAcccguaaauguaucuccucauacaauuaccagcggugUGUGCUCACUCUCUUCUGUCaacuuccucgu	........((((((((.((..(((((((((((((((((((.(((((......))))).))))..).)))))))))))))).))))))))))..........	gma-miR156k	scaffold122642	+	6878	6958	comp62082_c0_seq1	-	736	816	-45.2
miR156-7	UGACAGAAGAGAGUGAGCAC	20	gma-miR156k		gaacacacgaggaagUUGACAGAAGAGAGUGAGCACacaccgcugguaauuguaugaggagauacauuuacgggugcgugCUCACUUUUCUUUCUGUCAGUuucucauuuuugugugcug	...(((((((((((..((((((((((((((((((((.((((....((((.(((((......))))).)))).)))).))))))))))))..))))))))..)))).....)))))))...	gma-MIR156a	scaffold122642	-	6924	7043	comp62082_c0_seq1	+	736	821	-55
miR156-8	CUCACUUUUCUUUCUGUCAGU	21	mtr-miR156i-3p		gaacacacgaggaagUUGACAGAAGAGAGUGAGCACacaccgcugguaauuguaugaggagauacauuuacgggugcgugCUCACUUUUCUUUCUGUCAGUuucucauuuuugugugcug	...(((((((((((..((((((((((((((((((((.((((....((((.(((((......))))).)))).)))).))))))))))))..))))))))..)))).....)))))))...	gma-MIR156a	scaffold122642	-	6924	7043	comp62082_c0_seq1	+	736	821	-55
miR156-7	UGACAGAAGAGAGUGAGCAC	20	gma-miR156h		uguggaggUGACAGAAGAGAGUGAGCACcuggcucuuucuuagugugggcguuucaugcuaaaaguugugugcuuacucucuuuuugucaccaccucu	...((.((((((((((((((((((((((...((.((((..(((..(((.....)))..)))))))..)))))))))))))))))).)))))).))...	gma-MIR156s	C51341229	-	191	288					-45.4
miR156-9	UGCUUACUCUCUUUUUGUCACC	22	mtr-miR156c-3p		uguggaggUGACAGAAGAGAGUGAGCACcuggcucuuucuuagugugggcguuucaugcuaaaaguugugugcuuacucucuuuuugucaccaccucu	...((.((((((((((((((((((((((...((.((((..(((..(((.....)))..)))))))..)))))))))))))))))).)))))).))...	gma-MIR156s	C51341229	-	191	288					-45.4
miR156-7	UGACAGAAGAGAGUGAGCAC	20	gma-miR156u		cuggagaaacUGACAGAAGAGAGUGAGCACacgcuucuggugauuguaugagggcauacaauugcgggugcgUGCUCACUUCUCUUUCUGUCAGGuucucauu	...(((((.(((((((((((((((((((((.((((....(..((((((((....))))))))..).)))).)))))))).)))).))))))))).)))))...	gma-MIR156a	scaffold67483	+	1243	1345	comp94439_c0_seq1	+	371	456	-57.5
miR156-10	UGCUCACUUCUCUUUCUGUCAGG	23	mtr-miR156i-3p		cuggagaaacUGACAGAAGAGAGUGAGCACacgcuucuggugauuguaugagggcauacaauugcgggugcgUGCUCACUUCUCUUUCUGUCAGGuucucauu	...(((((.(((((((((((((((((((((.((((....(..((((((((....))))))))..).)))).)))))))).)))).))))))))).)))))...	gma-MIR156a	scaffold67483	+	1243	1345	comp94439_c0_seq1	+	371	456	-57.5
miR156-7	UGACAGAAGAGAGUGAGCAC	20	gma-miR156u		aaggguaagggaggUGACAGAAGAGAGUGAGCACacaugguacuuucuugcaugaugucauuucaugcuugaagcuaugcguGCUCACUCUCUAUCUGUCACCccaccgccauc	...(((...((.((((((((((((((((((((((.((((((...(((..((((((.......))))))..))))))))).))))))))))))).)))))))))))...)))...	gma-MIR156w	scaffold19975	+	1531	1644					-67.2
miR156-11	GCUCACUCUCUAUCUGUCACC	21	mtr-miR156b-3p		aaggguaagggaggUGACAGAAGAGAGUGAGCACacaugguacuuucuugcaugaugucauuucaugcuugaagcuaugcguGCUCACUCUCUAUCUGUCACCccaccgccauc	...(((...((.((((((((((((((((((((((.((((((...(((..((((((.......))))))..))))))))).))))))))))))).)))))))))))...)))...	gma-MIR156w	scaffold19975	+	1531	1644					-67.2
miR156-7	UGACAGAAGAGAGUGAGCAC	20	gma-miR156k		auagaaaUUGACAGAAGAGAGUGAGCACacagagggacuugguauagcucuauacuauugcuuuugcguGCUCAUUUCUCUUUCUGUCAGUuuccag	...(((((((((((((((((((((((((.((((((....(((((((....)))))))...)))))).))))))).))))).)))))))))))))...	gma-MIR156h	scaffold131126	-	3449	3545	comp93110_c0_seq1	-	901	984	-48.1
miR156-12	GCUCAUUUCUCUUUCUGUCAGU	22	mtr-miR156i-3p		auagaaaUUGACAGAAGAGAGUGAGCACacagagggacuugguauagcucuauacuauugcuuuugcguGCUCAUUUCUCUUUCUGUCAGUuuccag	...(((((((((((((((((((((((((.((((((....(((((((....)))))))...)))))).))))))).))))).)))))))))))))...	gma-MIR156h	scaffold131126	-	3449	3545	comp93110_c0_seq1	-	901	984	-48.1
miR156-7	UGACAGAAGAGAGUGAGCAC	20	gma-miR156h		aagggaggUGACAGAAGAGAGUGAGCAcacaugguacuuucuugcuugaugauguuucaugcuugaaacuaugcguGCUCACUCUCUCUCUGUCACCccauc	...((.((((((((((((((((((((((.((((((...(((..((.(((.......))).))..))))))))).))))))))))))).)))))))))))...	gma-MIR156w	scaffold151587	+	2052	2153	comp5590_c0_seq1	-	179	268	-58.4
miR156-13	GCUCACUCUCUCUCUGUCACC	21	mtr-miR156b-3p		aagggaggUGACAGAAGAGAGUGAGCAcacaugguacuuucuugcuugaugauguuucaugcuugaaacuaugcguGCUCACUCUCUCUCUGUCACCccauc	...((.((((((((((((((((((((((.((((((...(((..((.(((.......))).))..))))))))).))))))))))))).)))))))))))...	gma-MIR156w	scaffold151587	+	2052	2153	comp5590_c0_seq1	-	179	268	-58.4
miR156-1	UUGACAGAAGAUAGAGAGCAC	21	gma-miR156d		cccugguuugUUGACAGAAGAUAGAGAGCACagaugaugauaugcacauacacauauacggauggaacgcaauugcaucucacuccuuuguGCUCUCUAGGCUUCUGUCAUCCaccuucaccc	...........(((((((((.(((((((((((((.(((((.(((((......(((......))).........))))).))).)).)))))))))))))..))))))))).............	gma-MIR156l	scaffold48675	+	661	784					-46.9
miR156-15	GCUCUCUAGGCUUCUGUCAUCC	22	mtr-miR156g-3p		cccugguuugUUGACAGAAGAUAGAGAGCACagaugaugauaugcacauacacauauacggauggaacgcaauugcaucucacuccuuuguGCUCUCUAGGCUUCUGUCAUCCaccuucaccc	...........(((((((((.(((((((((((((.(((((.(((((......(((......))).........))))).))).)).)))))))))))))..))))))))).............	gma-MIR156l	scaffold48675	+	661	784					-46.9
miR156-1	UUGACAGAAGAUAGAGAGCAC	21	ath-miR157a-5p		ucuugaggaggaggcguuuggcuauauugUUGACAGAAGAUAGAGAGCACAgaugaugaaaugcaugaaagggaauggcaucucacuccuuuguGCUCUCUAUUCUUCUGUCAUCacccuucagccuccacucucauac	...(((((.((((((....((......((.(((((((((((((((((((((((.(((((.((((((........)).)))).))).)).)))))))))))))).))))))))).)).))....)))))).).))))...	gma-MIR156e	scaffold172375	-	2282	2420					-62.3
miR156-16	GCUCUCUAUUCUUCUGUCAUCA	22	stu-miR156d-3p		ucuugaggaggaggcguuuggcuauauugUUGACAGAAGAUAGAGAGCACAgaugaugaaaugcaugaaagggaauggcaucucacuccuuuguGCUCUCUAUUCUUCUGUCAUCacccuucagccuccacucucauac	...(((((.((((((....((......((.(((((((((((((((((((((((.(((((.((((((........)).)))).))).)).)))))))))))))).))))))))).)).))....)))))).).))))...	gma-MIR156e	scaffold172375	-	2282	2420					-62.3
miR156-1	UUGACAGAAGAUAGAGAGCAC	21	gma-miR156d		agugagguugUUGACAGAAGAUAGAGAGCACagaugaugauaugcauguaaacaugauauauauauauauauauauauuauauggagcugaauugugcaucucacuccuuuguGCUCUCUAUGCUUCUGUCAUCaucuucagc	..(((((.((.(((((((((((((((((((((((.(((((.((((((((....((((((((((((....)))))))))))).....))......)))))).))).)).)))))))))))))).))))))))).)).)))))..	gma-MIR156d	scaffold40718	+	1083	1225					-60.2
miR156-17	GCUCUCUAUGCUUCUGUCAUC	21	stu-miR156d-3p		agugagguugUUGACAGAAGAUAGAGAGCACagaugaugauaugcauguaaacaugauauauauauauauauauauauuauauggagcugaauugugcaucucacuccuuuguGCUCUCUAUGCUUCUGUCAUCaucuucagc	..(((((.((.(((((((((((((((((((((((.(((((.((((((((....((((((((((((....)))))))))))).....))......)))))).))).)).)))))))))))))).))))))))).)).)))))..	gma-MIR156d	scaffold40718	+	1083	1225					-60.2
miR156-1	UUGACAGAAGAUAGAGAGCAC	21	gma-miR156d		gcuugUUGACAGAAGAUAGAGAGCACaucugaacauacccaaaaggcuuuguguuugagcagucuuguGCUCUCUAUUCUUCUGUCAACauau	...((((((((((((((((((((((((.(((..((.((.((((....)))).)).))..)))...))))))))))).)))))))))))))...	gma-MIR156g	C51960018	+	351	443	comp71946_c0_seq1	+	1	82	-45.5
miR156-18	GCUCUCUAUUCUUCUGUCAUC	21	stu-miR156d-3p		gcuugUUGACAGAAGAUAGAGAGCACaucugaacauacccaaaaggcuuuguguuugagcagucuuguGCUCUCUAUUCUUCUGUCAACauau	...((((((((((((((((((((((((.(((..((.((.((((....)))).)).))..)))...))))))))))).)))))))))))))...	gma-MIR156g	C51960018	+	351	443	comp71946_c0_seq1	+	1	82	-45.5
miR156-1	UUGACAGAAGAUAGAGAGCAC	21	gma-miR156d		cccugguuugUUGACAGAAGAUAGAGAGCACagaugaugauaugcacauacacauauacggauggaacgcaauugcaucucacuccuuuguGCUCUCUAUUUUUCUGUCAUCacccuucagcc	........((.(((((((((((((((((((((((.(((((.(((((......(((......))).........))))).))).)).))))))))))))).)))))))))).))..........	gma-MIR156l					comp94276_c0_seq1	+	272	394	-45.7
miR156o-19	GCUCUCUAUUUUUCUGUCAUC	21	mtr-miR156h-3p		cccugguuugUUGACAGAAGAUAGAGAGCACagaugaugauaugcacauacacauauacggauggaacgcaauugcaucucacuccuuuguGCUCUCUAUUUUUCUGUCAUCacccuucagcc	........((.(((((((((((((((((((((((.(((((.(((((......(((......))).........))))).))).)).))))))))))))).)))))))))).))..........	gma-MIR156l					comp94276_c0_seq1	+	272	394	-45.7
miR156-1	UUGACAGAAGAUAGAGAGCAC	21	gma-miR156d		ggcuauauugUUGACAGAAGAUAGAGAGCACagaugaugaaaugcaugaaagggaauggcaucucacuccuuuguGCUCUCUAGGCUUCUGUCAUCCaccuucaccc	...........(((((((((.(((((((((((((.(((((.((((((........)).)))).))).)).)))))))))))))..))))))))).............	gma-MIR156e					comp94275_c0_seq1	+	214	320	-42.8
miR156p-15	GCUCUCUAGGCUUCUGUCAUCC	22	mtr-miR156g-3p		ggcuauauugUUGACAGAAGAUAGAGAGCACagaugaugaaaugcaugaaagggaauggcaucucacuccuuuguGCUCUCUAGGCUUCUGUCAUCCaccuucaccc	...........(((((((((.(((((((((((((.(((((.((((((........)).)))).))).)).)))))))))))))..))))))))).............	gma-MIR156e					comp94275_c0_seq1	+	214	320	-42.8
miR156-1	UUGACAGAAGAUAGAGAGCAC	21	gma-miR156d		uuugaaguugUUGACAGAAGAUAGAGAGCACagaugaugaaaugcaugaaagggaauggcaucucacuccuuuguGCUCUCUAUUUUUCUGUCAUCacccuucagcc	........((.(((((((((((((((((((((((.(((((.((((((........)).)))).))).)).))))))))))))).)))))))))).))..........	gma-MIR156e					comp128869_c0_seq1	+	264	370	-47.1
miR156q-19	GCUCUCUAUUUUUCUGUCAUC	21	mtr-miR156h-3p		uuugaaguugUUGACAGAAGAUAGAGAGCACagaugaugaaaugcaugaaagggaauggcaucucacuccuuuguGCUCUCUAUUUUUCUGUCAUCacccuucagcc	........((.(((((((((((((((((((((((.(((((.((((((........)).)))).))).)).))))))))))))).)))))))))).))..........	gma-MIR156e					comp128869_c0_seq1	+	264	370	-47.1
miR159-2	AGCUCCUUGAAGUCCAAUUG	20	gma-MIR159e	MIR159	uacgaagucgAGCUCCUUGAAGUCCAAUUGaagcucuugcuagguugauugugcugcugugcuauggaucccacaguucuacccauaguauacuuuugugguaguucugcggcuuccauaucuugggagcuuaauugccuacaguuagauccuuaUUUGGAUUGAAGGGAGCUCUacaccuucua	......((.(((((((((..(((((((.(((.(.(((.(((((((.(((((.(((.(((.(.((((((..((.(((..(((((((.((....))..)).)))))..))).))..)))))).).))).))).)))))))))..))).))).).))).)))))))..))))))))).))........	gma-MIR159e	scaffold108568	+	121	200					-70.2
miR159-1	UUUGGAUUGAAGGGAGCUCU	20	gma-miR159a-3p		uacgaagucgAGCUCCUUGAAGUCCAAUUGaagcucuugcuagguugauugugcugcugugcuauggaucccacaguucuacccauaguauacuuuugugguaguucugcggcuuccauaucuugggagcuuaauugccuacaguuagauccuuaUUUGGAUUGAAGGGAGCUCUacaccuucua	......((.(((((((((..(((((((.(((.(.(((.(((((((.(((((.(((.(((.(.((((((..((.(((..(((((((.((....))..)).)))))..))).))..)))))).).))).))).)))))))))..))).))).).))).)))))))..))))))))).))........	gma-MIR159e	scaffold108568	+	121	200					-70.2
miR159-5	UGCUGCUGUGCUAUGGAUCCC	21	gma-miR159d		uacgaagucgagcuccuugaaguccaauugaagcucuugcuagguugauugUGCUGCUGUGCUAUGGAUCCCacaguucuacccauaguauacuuuugugguaguucugcggCUUCCAUAUCUUGGGAGCuuaauugccuacaguuagauccuuauuuggauugaagggagcucuacaccuucua	......((.(((((((((..(((((((.(((.(.(((.(((((((.(((((.(((.(((.(.((((((..((.(((..(((((((.((....))..)).)))))..))).))..)))))).).))).))).)))))))))..))).))).).))).)))))))..))))))))).))........	gma-MIR159e	scaffold108568	+	121	200					-70.2
miR159-4	CUUCCAUAUCUUGGGAGCUUA	18	pvu-miR159a.2		uacgaagucgagcuccuugaaguccaauugaagcucuugcuagguugauugUGCUGCUGUGCUAUGGAUCCCacaguucuacccauaguauacuuuugugguaguucugcggCUUCCAUAUCUUGGGAGCUUAauugccuacaguuagauccuuauuuggauugaagggagcucuacaccuucua	......((.(((((((((..(((((((.(((.(.(((.(((((((.(((((.(((.(((.(.((((((..((.(((..(((((((.((....))..)).)))))..))).))..)))))).).))).))).)))))))))..))).))).).))).)))))))..))))))))).))........	gma-MIR159e	scaffold108568	+	121	200					-70.2
miR159-2	AGCUCCUUGAAGUCCAAUUG	20	gma-miR159a-5p		uuuaggaguggAGCUCCUUGAAGUCCAAUUGaggauauugcuggguugauugagcugcugagcuauggaucccacaguucuacccaucaugaucuuuuuugugguagaccugcggcuugcauaucucgggagcuucauuaccuuuaguuuuauccuucUUUGGAUUGAAGGGAGCUCAAcaccuucauc	(..(((.((.(((((((((..(((((((..(((((((..(((((((.(((.(((((.(((((.((((.(..((.(((.((((((((.............)).)))))).))).))..).)))).))))).))))).)))))))..)))..)))))))..)))))))..))))))))).)).)))..)..	gma-MIR159e	scaffold147679	+	971	1159					-82.9
miR159-3	UUUGGAUUGAAGGGAGCUCAA	21	gma-miR159a-3p		uuuaggaguggAGCUCCUUGAAGUCCAAUUGaggauauugcuggguugauugagcugcugagcuauggaucccacaguucuacccaucaugaucuuuuuugugguagaccugcggcuugcauaucucgggagcuucauuaccuuuaguuuuauccuucUUUGGAUUGAAGGGAGCUCAAcaccuucauc	(..(((.((.(((((((((..(((((((..(((((((..(((((((.(((.(((((.(((((.((((.(..((.(((.((((((((.............)).)))))).))).))..).)))).))))).))))).)))))))..)))..)))))))..)))))))..))))))))).)).)))..)..	gma-MIR159e	scaffold147679	+	971	1159					-82.9
miR159-6	AGCUGCUGAGCUAUGGAUCCC	21	gma-miR159d		uuuaggaguggagcuccuugaaguccaauugaggauauugcuggguugauugAGCUGCUGAGCUAUGGAUCCCacaguucuacccaucaugaucuuuuuugugguagaccugcggCUUGCAUAUCUCGGGAGCUUCauuaccuuuaguuuuauccuucuuuggauugaagggagcucaacaccuucauc	(..(((.((.(((((((((..(((((((..(((((((..(((((((.(((.(((((.(((((.((((.(..((.(((.((((((((.............)).)))))).))).))..).)))).))))).))))).)))))))..)))..)))))))..)))))))..))))))))).)).)))..)..	gma-MIR159e	scaffold147679	+	971	1159					-82.9
miR159-7	CUUGCAUAUCUCGGGAGCUUC	21	hbr-miR159b		uuuaggaguggagcuccuugaaguccaauugaggauauugcuggguugauugAGCUGCUGAGCUAUGGAUCCCacaguucuacccaucaugaucuuuuuugugguagaccugcggCUUGCAUAUCUCGGGAGCUUCauuaccuuuaguuuuauccuucuuuggauugaagggagcucaacaccuucauc	(..(((.((.(((((((((..(((((((..(((((((..(((((((.(((.(((((.(((((.((((.(..((.(((.((((((((.............)).)))))).))).))..).)))).))))).))))).)))))))..)))..)))))))..)))))))..))))))))).)).)))..)..	gma-MIR159e	scaffold147679	+	971	1159					-82.9
miR159-8	UGCUGCUAGUUCAUGGAUACC	21	bdi-miR159b-5p.3		gguaaaccucUGCUGCUAGUUCAUGGAUACCuauggcuucguaacuacauguuuucgaaggucaagggUUUGCAUGAACUGGGAGAUGAgauuaccuug	(((((..(((..((.((((((((((.(.((((.((((((((.(((.....)))..)))).)))).)))).).)))))))))).))..))).)))))...	gma-MIR159f	C46784429	+	10	109					-39.6
miR159-8	UGCUGCUAGUUCAUGGAUACC	21	bdi-miR159b-5p.3		gguaaaccucUGCUGCUAGUUCAUGGAUACCuaugggcuauggcuucguaacuacauguuucaaaggucaagggUUUGCAUGAACUGGGAGAUGAgauuaccuug	(((((..(((..((.((((((((((.(.((((.((((((((.(((.....)))..)))).)))).)))).).)))))))))).))..))).)))))...	gma-MIR159f	C47258625	+	10	114					-39.6
miR159-9	AUUGGAUUGAAGGGAGCUCC	20	osa-miR159c		ggggagcuccuuucaauccaauaugauggacugaggagaggcaagagcugucaucucaugcauugggcuacccuuaauguuuucugaucucaacaucuugcauugcaccucuucaaugcauuguuugaaauguuaaguuuggccaggugcaugcugugagagcaacucaaucugccuucuuagaccaccaAUUGGAUUGAAGGGAGCUCCuauuuuca	.(((((((((((((((((((((.((.(((.(((((..((((((.(((((.((((..(((((((..(((((..(((((((((((........((((...(((((((........))))))).)))).)))))))))))..)))))..)))))))..)))).))).......))))))))))))).))).))))))))))))))))))))))).......	ppe-MIR319a	scaffold128127	-	2066	2283					-99
miR159-10	UGCUGCUAGUUCAUGGAUUCC	21	bdi-miR159b-5p.3		cccaaguuggagcucucuuaacuccaaaaucugaaaggagaugaugguaaaccccUGCUGCUAGUUCAUGGAUUCCucuggcuuccguacaugauugaugagugcuuggaaguuaaggguaugcaugaauugggagccgggauuaccuugaucuuuuugguuuugguuugaagggagcuccauauuggucc	.((((..((((((((((((....((((((((...((((((((.(.(((((.(((..(((.((((((((((.((.((..(((((((((..(((.........)))..)))))))))..)).)).)))))))))).))).))).))))).).))))))))))))))))....))))))))))))..))))…	gma-MIR159f	scaffold49952	+	29058	29248					-99
miR160-1	UGCCUGGCUCCCUGUAUGCCA	21	gma-miR160a-5p	MIR160	uaugugucuaUGCCUGGCUCCCUGUAUGCCAuuuucagagcccaucaaaaacuuugauggcuuccguggaugGCGUAUGAGGAGCCAAGCAUAugcuauguac	........(((((.(((((((..((((((((((..(.(((.(((((((.....))))))).))).)..))))))))))..))))))).)))))..........	gma-MIR160a	scaffold40859	+	7546	7636					-49.6
miR160-2	GCGUAUGAGGAGCCAAGCAUA	21	gma-miR160a-3p		uaugugucuaUGCCUGGCUCCCUGUAUGCCAuuuucagagcccaucaaaaacuuugauggcuuccguggaugGCGUAUGAGGAGCCAAGCAUAugcuauguac	........(((((.(((((((..((((((((((..(.(((.(((((((.....))))))).))).)..))))))))))..))))))).)))))..........	gma-MIR160a	scaffold40859	+	7546	7636					-49.6
miR160-1	UGCCUGGCUCCCUGUAUGCCA	21	gma-miR160a-5p		cauucuugugUGCCUGGCUCCCUGUAUGCCAuuugcaaagcccaucagcauagugaugacuuuaugaaugGCGUGCGAGGAGCCAAGCAUGcgguguaaug	........(((((.(((((((.((((((((((((..((((..(((((......))))).))))..)))))))))))).))))))).)))))..........	gma-MIR160c	scaffold40403	-	12763	12863					-48.9
miR160-3	GCGUGCGAGGAGCCAAGCAUG	21	bdi-miR160a-3p		cauucuugugUGCCUGGCUCCCUGUAUGCCAuuugcaaagcccaucagcauagugaugacuuuaugaaugGCGUGCGAGGAGCCAAGCAUGcgguguaaug	........(((((.(((((((.((((((((((((..((((..(((((......))))).))))..)))))))))))).))))))).)))))..........	gma-MIR160c	scaffold40403	-	12763	12863					-48.9
miR160-1	UGCCUGGCUCCCUGUAUGCCA	21	gma-miR160a-5p		cauucuugugUGCCUGGCUCCCUGUAUGCCAuuugcaaagcccauuagcguaguaaugacuuuaugaaugGCGUGCGAGGAGCCAAGCAUGcgacguaaug	........(((((.(((((((.((((((((((((..((((..(((((......))))).))))..)))))))))))).))))))).)))))..........	gma-MIR160c	scaffold40403	-	12864	13000					-47.3
miR160-3	GCGUGCGAGGAGCCAAGCAUG	21	bdi-miR160a-3p		cauucuugugUGCCUGGCUCCCUGUAUGCCAuuugcaaagcccauuagcguaguaaugacuuuaugaaugGCGUGCGAGGAGCCAAGCAUGcgacguaaug	........(((((.(((((((.((((((((((((..((((..(((((......))))).))))..)))))))))))).))))))).)))))..........	gma-MIR160c	scaffold40403	-	12864	13000					-47.3
miR160-1	UGCCUGGCUCCCUGUAUGCCA	21	gma-miR160a-5p		uacauauaugUGCCUGGCUCCCUGUAUGCCAucuguggagcucaucgaaacaucaaugaccucucuggaugGCGUAUGAGGAGCCAAGCAUAuuccauguaa	.........((((.(((((((..(((((((((((..((((.((((.((....)).)))).))))..)))))))))))..))))))).))))...........	gma-MIR160a	scaffold156354	+	1416	1535					-53.2
miR160-2	GCGUAUGAGGAGCCAAGCAUA	21	gma-miR160a-3p		uacauauaugUGCCUGGCUCCCUGUAUGCCAucuguggagcucaucgaaacaucaaugaccucucuggaugGCGUAUGAGGAGCCAAGCAUAuuccauguaa	.........((((.(((((((..(((((((((((..((((.((((.((....)).)))).))))..)))))))))))..))))))).))))...........	gma-MIR160a	scaffold156354	+	1416	1535					-53.2
miR160-1	UGCCUGGCUCCCUGUAUGCCA	21	gma-miR160a-5p		cauucuugugUGCCUGGCUCCCUGUAUGCCAuuugcaaagcccaucaguauagugauuacuuuaugaaugGCGUGCGAGGAGCCAAGCAUGcgguguaaug	........(((((.(((((((.((((((((((((..((((...((((......))))..))))..)))))))))))).))))))).)))))..........	gma-MIR160c	scaffold111071	-	5049	5163					-45.5
miR160-3	GCGUGCGAGGAGCCAAGCAUG	21	bdi-miR160a-3p		cauucuugugUGCCUGGCUCCCUGUAUGCCAuuugcaaagcccaucaguauagugauuacuuuaugaaugGCGUGCGAGGAGCCAAGCAUGcgguguaaug	........(((((.(((((((.((((((((((((..((((...((((......))))..))))..)))))))))))).))))))).)))))..........	gma-MIR160c	scaffold111071	-	5049	5163					-45.5
miR160-1	UGCCUGGCUCCCUGUAUGCCA	21	gma-miR160a-5p		cuaauuagugUGCCUGGCUCCCUGUAUGCCAuuuguagagcuccaucagaguagugauggccuuaaugaauggcgugcgaggagccaugcaugcuguguauua	........(((((.(((((((.(((((((((((..(.(((..((((((......)))))).))).)..))))))))))).))))))).)))))..........	gma-MIR160c	scaffold137853	+	2140	2236					-52.2
miR160-1	UGCCUGGCUCCCUGUAUGCCA	21	ath-miR160a-5p		cauucuugugUGCCUGGCUCCCUGUAUGCCAucugcaaagcccauuagcauagugauggcuuuaugaauggcgugcgagaagccaugcaugcgguguacug	...(((..(((.(((((((..((((((((((..(..((..((((((......)))))).))..)..))))))))))..))))))).)))..)))...	gma-MIR160c	scaffold88272	+	143	243					-39.8
miR162-2	GGAGGCAGCGGUUCAUCGAUC	21	stu-miR162a-5p	MIR162	ugaagucacuGGAGGCAGCGGUUCAUCGAUCucuuccugaauuugguuguggaauagcacaaagcaagaaucgaUCGAUAAACCUCUGCAUCCAGcgcucacuuu	(((.(.(.(((((.((((.((((.(((((((..(((.((..(((((((((...))))).)))).)).)))..))))))).)))).)))).))))).)))))....	gma-MIR162b	scaffold47221	-	5318	5464					-37.9
miR162-1	UCGAUAAACCUCUGCAUCCAG	21	gma-miR162b		ugaagucacuGGAGGCAGCGGUUCAUCGAUCucuuccugaauuugguuguggaauagcacaaagcaagaaucgaUCGAUAAACCUCUGCAUCCAGcgcucacuuu	(((.(.(.(((((.((((.((((.(((((((..(((.((..(((((((((...))))).)))).)).)))..))))))).)))).)))).))))).)))))....	gma-MIR162b	scaffold47221	-	5318	5464					-37.9
miR164-1	UGGAGAAGCAGGGCACGUGCA	21	gma-miR164a	MIR164	gauugguggguaagucuuguUGGAGAAGCAGGGCACGUGCAacaucucccuccaaacuccaaccucuaguuuaaucugauuuugCACGUGCUCCCCUUCUCCAACaugauuuuccuaccaugc	........((((((((((..((((((((((((.(((.......(((((.........))))).....))).))))))))))))..))))))))))..........	gma-MIR164f	scaffold24636	+	1798	1920					-59.1
miR164-2	CACGUGCUCCCCUUCUCCAAC	21	aly-miR164a-3p		gauugguggguaagucuuguUGGAGAAGCAGGGCACGUGCAacaucucccuccaaacuccaaccucuaguuuaaucugauuuugCACGUGCUCCCCUUCUCCAACaugauuuuccuaccaugc	........((((((((((..((((((((((((.(((.......(((((.........))))).....))).))))))))))))..))))))))))..........	gma-MIR164f	scaffold24636	+	1798	1920					-59.1
miR164-1	UGGAGAAGCAGGGCACGUGCA	21	gma-miR164a		agcuccuuguUGGAGAAGCAGGGCACGUGCAaaucucuuggcuggcucucucagaugcaacccaacccuuugCACGUGCUCCCCUUCUCCAACauggguuucu	........((((((((((..(((((((((((((....((((...((((.....)).))...))))...)))))))))))))..))))))))))..........	gma-MIR164g	scaffold55192	+	4037	4158					-50.7
miR164-2	CACGUGCUCCCCUUCUCCAAC	21	aly-miR164a-3p		agcuccuuguUGGAGAAGCAGGGCACGUGCAaaucucuuggcuggcucucucagaugcaacccaacccuuugCACGUGCUCCCCUUCUCCAACauggguuucu	........((((((((((..(((((((((((((....((((...((((.....)).))...))))...)))))))))))))..))))))))))..........	gma-MIR164g	scaffold55192	+	4037	4159					-50.7
miR164-1	UGGAGAAGCAGGGCACGUGCA	21	gma-miR164a		caagaUGGAGAAGCAGGGCACGUGCAauacuaacuaaugaacccugaggaucacauucuuuucuguuucauuucaccaaccaaagagaauaagagauccaguuaggugcagugaguuagucuuCCAUGUGCCCUUCUUCCCCAUCa	...(((((.((((.((((((((((.((.(((((((..((...((((((((((..((((((((..(((..........)))..))))))))....)))))..)))))..))...))))))).)).)))))))))).)))).))))).	gma-MIR164h	scaffold131583	+	8022	8167					-58.5
miR164-3	CCAUGUGCCCUUCUUCCCCAUC	22	zma-miR164c-3p		caagaUGGAGAAGCAGGGCACGUGCAauacuaacuaaugaacccugaggaucacauucuuuucuguuucauuucaccaaccaaagagaauaagagauccaguuaggugcagugaguuagucuuCCAUGUGCCCUUCUUCCCCAUCa	...(((((.((((.((((((((((.((.(((((((..((...((((((((((..((((((((..(((..........)))..))))))))....)))))..)))))..))...))))))).)).)))))))))).)))).))))).	gma-MIR164h	scaffold131583	+	8022	8167					-58.5
miR164-1	UGGAGAAGCAGGGCACGUGCA	21	gma-miR164a		cugagcaagaUGGAGAAGCAGGGCACGUGCAuuucuaacucaugaauguauuggaagugaauccagagaaucacauucuuuuauguuucucuaaucagacauauucuguuagcugcagugaguuaguccuuCAUGUGCCCCUCUUCCCCAUCaugaccgcag	........(((((.((((..(((((((((.....(((((((((..........................................................................))))))))).....)))))))))..)))).)))))..........	gma-MIR164h	scaffold114804	-	1555	1716					-60.1
miR164-5	CAUGUGCCCCUCUUCCCCAUC	21	zma-miR164c-3p		cugagcaagaUGGAGAAGCAGGGCACGUGCAuuucuaacucaugaauguauuggaagugaauccagagaaucacauucuuuuauguuucucuaaucagacauauucuguuagcugcagugaguuaguccuuCAUGUGCCCCUCUUCCCCAUCaugaccgcag	........(((((.((((..(((((((((.....(((((((((..........................................................................))))))))).....)))))))))..)))).)))))..........	gma-MIR164h	scaffold114804	-	1555	1716					-60.1
miR164-1	UGGAGAAGCAGGGCACGUGCA	21	gma-miR164e		agcuccaugcUGGAGAAGCAGGGCACGUGCAaaaugucaugguucuuaaaugacacugaagucugaacccuuUGCACGUGUUCUCCUUCUCCAacaaggguuc	...(((((((.(((((.(((((((((((..((((((((((((.(((.......(((((.........))))).....))).))))))))))))..))))))))))).))))).)))))))...	mes-MIR164b	scaffold192670	+	7787	7950					-43.3
miR164-6	UGCACGUGUUCUCCUUCUCCA	21	zma-miR164a-3p		agcuccaugcUGGAGAAGCAGGGCACGUGCAaaaugucaugguucuuaaaugacacugaagucugaacccuuUGCACGUGUUCUCCUUCUCCAacaaggguuc	...(((((((.(((((.(((((((((((..((((((((((((.(((.......(((((.........))))).....))).))))))))))))..))))))))))).))))).)))))))...	mes-MIR164b	scaffold192670	+	7787	7950					-43.3
miR164-4	UGGAGAAGCAGGGCACAUGCU	21	mtr-miR164d		aaugggggaggcugagccaugcUGGAGAAGCAGGGCACAUGCUucauucaaucaaguucuaagCAUGUGCCCCGGCUCUCCAGCauggauccucucccuua	...((((((((.....((((((((((((.((.((((((((((((................))))))))))))..))))))))))))))..))))))))...	mtr-MIR164d	scaffold7373	-	16591	16691					-62.1
miR164-7	CAUGUGCCCCGGCUCUCCAGC	21	stu-miR164-3p		aaugggggaggcugagccaugcUGGAGAAGCAGGGCACAUGCUucauucaaucaaguucuaagCAUGUGCCCCGGCUCUCCAGCauggauccucucccuua	...((((((((.....((((((((((((.((.((((((((((((................))))))))))))..))))))))))))))..))))))))...	mtr-MIR164d	scaffold7373	-	16591	16691					-62.1
miR166-2	GGAAUGUUGGCUGGCUCGAGG	21	mtr-miR166e-5p	MIR166	gguguugaggGGAAUGUUGGCUGGCUCGAGGcuuuucauaaaggagguucucaguuugaagaacuauagaucagcuUCGGACCAGGCUUCAUUCCCCucaaagcuug	.....(((((((((((..(.((((..(((((((..((.((.....(((((((.....).)))))).))))..)))))))..)))).)..))))))))))).......	gma-MIR166e	scaffold117069	+	2471	2558					-47.5
miR166-1	UCGGACCAGGCUUCAUUCCCC	21	gma-miR166c-3p		gguguugaggGGAAUGUUGGCUGGCUCGAGGcuuuucauaaaggagguucucaguuugaagaacuauagaucagcuUCGGACCAGGCUUCAUUCCCCucaaagcuug	.....(((((((((((..(.((((..(((((((..((.((.....(((((((.....).)))))).))))..)))))))..)))).)..))))))))))).......	gma-MIR166e	scaffold117069	+	2471	2558					-47.5
miR166-2	GGAAUGUUGGCUGGCUCGAGG	21	mtr-miR166e-5p		gguguugaggGGAAUGUUGGCUGGCUCGAGGcuaccaaguucacugugggaagaacuacgaggcuUCGGACCAGGCUUCAUUCCCCucaaaacuug	(((.((((((((((((..((((((..(((((((….(((((….()….)))))….)))))))..))).))).)))))))))))).)))..	gma-MIR166e	scaffold104500	+	724	819					-46.7
miR166-1	UCGGACCAGGCUUCAUUCCCC	21	gma-miR166c-3p		gguguugaggGGAAUGUUGGCUGGCUCGAGGcuaccaaguucacugugggaagaacuacgaggcuUCGGACCAGGCUUCAUUCCCCucaaaacuug	(((.((((((((((((..((((((..(((((((….(((((….()….)))))….)))))))..))).))).)))))))))))).)))..	gma-MIR166e	scaffold104500	+	724	819					-46.7
miR166-3	GGAAUGUUGUCUGGCUCGAGG	21	gma-miR166a-5p		ugaguugagaGGAAUGUUGUCUGGCUCGAGGguccaaauuaaaaugaaucuucUCGGACCAGGCUUCAUUCCCCucagccaacc	...(((((..((((((((((.(((((((((((((......(((((.(((...(((.....)))..))).)))))......)))))))))))))...))))))))))..)))))...	gma-MIR166q	scaffold104500	-	494	558	comp39822_c0_seq1	-	749	813	-37.8
miR166-1	UCGGACCAGGCUUCAUUCCCC	21	gma-miR166c-3p		ugaguugagaGGAAUGUUGUCUGGCUCGAGGguccaaauuaaaaugaaucuucUCGGACCAGGCUUCAUUCCCCucagccaacc	...(((((..((((((((((.(((((((((((((......(((((.(((...(((.....)))..))).)))))......)))))))))))))...))))))))))..)))))...	gma-MIR166q	scaffold104500	-	494	558	comp39822_c0_seq1	-	749	813	-37.8
miR166-4	GGAAUGCUGUCUGGUCCAAGG	21	zma-miR166b-5p		ucuuuuguggGGAAUGCUGUCUGGUCCAAGGagaugacacuagcuuucacuucacaccaaacccaucuauaaaacuguaucuauauauauauauaugugugugugugugugugugugugugugauaaucugaggauuguauuguguugcuguucaugcguuagugucuccucggaccaggcuucauuccccucaauuaca	...((((((.((((.((.((.(((((((((((.((((((((...(((.(((((.......))))))))...))))))))))))))))))).)).)).)).))..))))))...	gma-MIR166r	scaffold59529	-	9464	9663					-78.6
miR166-1	UCGGACCAGGCUUCAUUCCCC	21	pvu-miR166a		ucuuuuguggGGAAUGCUGUCUGGUCCAAGGagaugacacuagcuuucacuucacaccaaacccaucuauaaaacuguaucuauauauauauauaugugugugugugugugugugugugugugauaaucugaggauuguauuguguugcuguucaugcguuagugucuccucggaccaggcuucauuccccucaauuaca	...((((((.((((.((.((.(((((((((((.((((((((...(((.(((((.......))))))))...))))))))))))))))))).)).)).)).))..))))))...	gma-MIR166r	scaffold59529	-	9464	9663					-78.6
miR166-5	GGAAUGCUGUCUGGUUCGAGA	21	bdi-miR166d-5p		ggaguugaggGGAAUGCUGUCUGGUUCGAGAccauccaucugaaguaaaaaacaccauggaaugauuUCGGACCAGGCUUCAUUCCCCccagcucaaa	...((((((((((.((.((.(((((((((((.((((((((...(((.((.((.......)))).)))...))))))))))))))))))).)).)).)).)))).))))...	gma-MIR166f	scaffold107032	-	1137	1215					-50.8
miR166-1	UCGGACCAGGCUUCAUUCCCC	21	gma-miR166c-3p		ggaguugaggGGAAUGCUGUCUGGUUCGAGAccauccaucugaaguaaaaaacaccauggaaugauuUCGGACCAGGCUUCAUUCCCCccagcucaaa	...((((((((((.((.((.(((((((((((.((((((((...(((.((.((.......)))).)))...))))))))))))))))))).)).)).)).)))).))))...	gma-MIR166f	scaffold107032	-	1137	1215					-50.8
miR166-3	GGAAUGUUGUCUGGCUCGAGG	21	gma-miR166a-5p		ucuuuugaggGGAAUGUUGUCUGGCUCGAGGacccuuauaaguauaaccauguccaucaucuagugucgUCGGACCAGGCUUCAUUCCCCucaauuauau	...((.((((((((((((......((....((.((((((.((..((((((.(((((((((((..((((((((..(((((((.......)))))))..)))))))).))))))))))).))))))...))..)))))).)).))......))))))).))))).))...	lus-MIR166g	scaffold164420	+	550	630	comp87602_c0_seq1	-	472	552	-41.9
miR166-1	UCGGACCAGGCUUCAUUCCCC	21	gma-miR166c-3p		ucuuuugaggGGAAUGUUGUCUGGCUCGAGGacccuuauaaguauaaccauguccaucaucuagugucgUCGGACCAGGCUUCAUUCCCCucaauuauau	...((.((((((((((((......((....((.((((((.((..((((((.(((((((((((..((((((((..(((((((.......)))))))..)))))))).))))))))))).))))))...))..)))))).)).))......))))))).))))).))...	lus-MIR166g	scaffold164420	+	550	630	comp87602_c0_seq1	-	472	552	-41.9
miR166-3	GGAAUGUUGUCUGGCUCGAGG	21	gma-miR166a-5p		uuuuuugaggGGAAUGUUGUCUGGCUCGAGGacccuuucaucuugauccacugcuacuacuguauccuuucauagagaauucugugcuagcuuguggucaaggaauauguauaguguugUCGGACCAGGCUUCAUUCCCCccaauuauau	...(((((.((((((((((((((((((....(((((((....(((........))))))))))....))))))))))))).)).))).)))))....	gma-MIR166a	C51700980	-	64	213					-57.3
miR166-1	UCGGACCAGGCUUCAUUCCCC	21	gma-miR166c-3p		uuuuuugaggGGAAUGUUGUCUGGCUCGAGGacccuuucaucuugauccacugcuacuacuguauccuuucauagagaauucugugcuagcuuguggucaaggaauauguauaguguugUCGGACCAGGCUUCAUUCCCCccaauuauau	...(((((.((((((((((((((((((....(((((((....(((........))))))))))....))))))))))))).)).))).)))))....	gma-MIR166a	C51700980	-	64	213					-57.3
miR166-3	GGAAUGUUGUCUGGCUCGAGG	21	zma-miR166c-5p		ugagaGGAAUGUUGUCUGGCUCGAGGucauggaggagcauaaugaugaaaucuuucaguggugaaaguuucuagcuagcaggguaauugauguaaauucauacccucuuaacucugacccuaaaugauucUCGGACCAGGCUUCAUUCCCCcca	(((((((.(.((((((..((((((..(((((((((..(((..((...........................................................................))..)))..)))).)))))..))))))..)))))).).)).))))).	gma-MIR166o					comp86244_c0_seq1	+	156	309	-53
miR166-1	UCGGACCAGGCUUCAUUCCCC	21	pvu-miR166a		ugagaGGAAUGUUGUCUGGCUCGAGGucauggaggagcauaaugaugaaaucuuucaguggugaaaguuucuagcuagcaggguaauugauguaaauucauacccucuuaacucugacccuaaaugauucUCGGACCAGGCUUCAUUCCCCcca	(((((((.(.((((((..((((((..(((((((((..(((..((...........................................................................))..)))..)))).)))))..))))))..)))))).).)).))))).	gma-MIR166o					comp86244_c0_seq1	+	156	309	-53
miR166-3	GGAAUGUUGUCUGGCUCGAGG	21	gma-miR166a-5p		ugucuuuugaggGGAAUGUUGUCUGGCUCGAGGacccuuauaaguauaaccauguccaucaucuagugucgUCGGACCAGGCUUCAUUCCCCucaauuauau	........((..(.(((.((((.((((((((...((((((((..(..(((((................)))))..)..)))))))).....))))).)))..)))).).))..)..))..........	lus-MIR166g	scaffold164420	+	538	639	comp21257_c0_seq1	-	237	352	-41.9
miR166-1	UCGGACCAGGCUUCAUUCCCC	21	gma-miR166c-3p		ugucuuuugaggGGAAUGUUGUCUGGCUCGAGGacccuuauaaguauaaccauguccaucaucuagugucgUCGGACCAGGCUUCAUUCCCCucaauuauau	........((..(.(((.((((.((((((((...((((((((..(..(((((................)))))..)..)))))))).....))))).)))..)))).).))..)..))..........	lus-MIR166g	scaffold164420	+	538	639	comp21257_c0_seq1	-	237	352	-41.9
miR166-6	GGAAUGUCUUCUGGUUCGAGA	21	gma-miR166i-5p		aagguugaggGGAAUGUCUUCUGGUUCGAGAucacucaugcaaguagucucagacauaacuccucugagugauuUCGGACCAGGCUUCAUUCCCCucagcuacca	..((((((((((((((...(((((((((((((((((((.(..(((.(((...)))...)))..).)))))))))))))))))))...))))))))))))))....	gma-MIR166g	scaffold148753	-	3236	3346	comp86245_c0_seq1	-	162	245	-57.9
miR166-1	UCGGACCAGGCUUCAUUCCCC	21	gma-miR166c-3p		aagguugaggGGAAUGUCUUCUGGUUCGAGAucacucaugcaaguagucucagacauaacuccucugagugauuUCGGACCAGGCUUCAUUCCCCucagcuacca	..((((((((((((((...(((((((((((((((((((.(..(((.(((...)))...)))..).)))))))))))))))))))...))))))))))))))....	gma-MIR166g	scaffold148753	-	3236	3346	comp86245_c0_seq1	-	162	245	-57.9
miR166-1	UCGGACCAGGCUUCAUUCCCC	21	gma-miR166c-3p		ggaguugaggggaacguugucugguucgagaccaaucuucucauccaaacuacacccaucagaaugaucUCGGACCAGGCUUCAUUCCCCuuagcucaaa	.(((((((((((((.(..(((((((((((((.((.(((......................))).)).)))))))))))))..).)))))))))))))…	gma-MIR166f	scaffold194131	+	2724	2804					-47
miR166-1	UCGGACCAGGCUUCAUUCCCC	21	gma-miR166c-3p		agaaugagaguguggggaaugucguauggcucgagaugggcacuuaaaaaccugaaguuugugacauuaacucucUCGGACCAGGCUUCAUUCCCCucacuccuuccucu	..(((((.((((((((..((.(((..(((((.(((...(((.((((.....)))).)))......))))))))..))).))..)))))))).)))))....	mdm-MIR166c	scaffold11527	+	11633	11714					-40.7
miR166-7	UCUCGGACCAGGCUUCAUUCC	21	bdi-miR166f		gguugaugggaauguuguuuggcucgagguaacuugguccaugggugguuuuagucuucgacuuugaagcuuucuggguuucacuauuuuuuaucccucgaaacaaagaaagauucaaagauuugguuuugaagcuaccacuuaaauuuaugugaUCUCGGACCAGGCUUCAUUCCcguuaacuug	((((((((((((((..((((((..((((((.((.(((......(((((((((((...(((((((((((.((((((..(((((.................)))))..)))))).)))))))..))))..)))))))))))........))).)).))))))..))))))..))))))))))))))..	gma-MIR166h	scaffold138947		1118	1332					-72.3
miR166-8	UCUCGGACCAGGCUUCAUUCU	21	bdi-miR166f		ggguguugggaaugaaguucgauccgaaaucauugucucugcaaauauuuuuaacucgagcuuguugcaaagagaaauagaagcuaggcuauauacacacacacacguguguguauguauacaucuauauauguauaucacuucaugcaugagaugugggacagaUCUCGGACCAGGCUUCAUUCUucacaccuag	((((((..((((((((((..(.(((((.(((..((((((......................................................................................................................))))))))).))))).)..))))))))))..))))))..	gma-MIR166k	scaffold24384	+	8431	8626					-72.4
miR166-9	AAUGAAGUUUGAUCCGAAAUC	21	osa-miR166i-5p		gggugucuggAAUGAAGUUUGAUCCGAAAUCauuguccaugaucuguuccauuuuuuuaacuaugcuuguugccaaaaagaaauaucagccagccaauauaacuuuauugaguagaauaagagaaagagagagauuugucaucagggaaggaaaggggguguuuggaauaagguuugauccaaguucaugaucacaucau	.(((((.....(((((.((.((((..(((((....((((.(((..(..((.(((((((..((.................................................................................))..))))))).))..))))))))....))))))))).)).)))))....)))))..	gma-MIR166k	scaffold20389	-	9156	9355					-37.6
miR166-9	AAUGAAGUUUGAUCCGAAAUC	21	osa-miR166i-5p		gggugucuggAAUGAAGUUUGAUCCGAAAUCauuguccaugaucuguuccauuuuuuuaacuaugcuuguugccaaaaagaaauaucagcuagccaauauaacuuaauugaguagaauaagagaaagagagagauuugucaucagggaaggaaaggggguguuuggaaugagguuugauccaaguucaugaucacaucau	.(((((.....(((((.((.((((.((..((((..((((.(((..(..((.(((((((..((.................................................................................))..))))))).))..))))))))))))..)).)))).)).)))))....)))))..	gma-MIR166k					comp60120_c0_seq1	-	366	565	-39.4
miR167-7	UGAAGCUGCCAGCAUGAUCUA	21	gma-miR167a	MIR167	aaaagUGAAGCUGCCAGCAUGAUCUAgguuugguuagugggagcuagagaucgagugcuaacccugacuagGUCAUGCUGCGCUAGCCUCACUccuu	...(((((.((((((((((((((((((....(((((((....(((........))))))))))....))))))))))))).)).))).)))))....	gma-MIR167b	scaffold10756	-	4164	4260	comp34480_c0_seq1	-	790	878	-44.4
miR167-2	GUCAUGCUGCGCUAGCCUCACU	22	osa-miR167c-3p		aaaagUGAAGCUGCCAGCAUGAUCUAgguuugguuagugggagcuagagaucgagugcuaacccugacuagGUCAUGCUGCGCUAGCCUCACUccuu	...(((((.((((((((((((((((((....(((((((....(((........))))))))))....))))))))))))).)).))).)))))....	gma-MIR167b	scaffold10756	-	4164	4260	comp34480_c0_seq1	-	790	878	-44.4
miR167-3	UGAAGCUGCCAGCGUGAUCUA	21	gma-miR167a		caaaggaaaaagUGAAGCUGCCAGCGUGAUCUAgcuuugauuauagagcugagcuggaagagugugcuauauaacccuaacuaGGUCAUGCUGUGACAGCUUCACUccuuccuauu	...(((((..((((((((((.(((((((((((((......(((((.(((...(((.....)))..))).)))))......)))))))))))))...))))))))))..)))))…	lja-MIR167c	scaffold150751	-	6409	6524					-50.5
miR167-4	GGUCAUGCUGUGACAGCUUCACU	23	zma-miR167b-3p		caaaggaaaaagUGAAGCUGCCAGCGUGAUCUAgcuuugauuauagagcugagcuggaagagugugcuauauaacccuaacuaGGUCAUGCUGUGACAGCUUCACUccuuccuauu	...(((((..((((((((((.(((((((((((((......(((((.(((...(((.....)))..))).)))))......)))))))))))))...))))))))))..)))))…	lja-MIR167c	scaffold150751	-	6409	6524					-50.5
miR167-5	UGAAGCUGCCAGCAUGAUCUU	21	gma-miR167e		caaccaugcaccacuaccaguUGAAGCUGCCAGCAUGAUCUUAacuucucccccuuuguuggggaaagaucAGAUCAUGUGGCAGUUUCACCuuguuguuggccgcauggacc	...((((((.((((.((.((.(((((((((((.((((((((...(((.(((((.......))))))))...))))))))))))))))))).)).)).)).))..))))))…	gma-MIR167f	scaffold85635	-	4189	4301					-54
miR167-6	AGAUCAUGUGGCAGUUUCACC	21	ptc-miR167f-3p		caaccaugcaccacuaccaguUGAAGCUGCCAGCAUGAUCUUAacuucucccccuuuguuggggaaagaucAGAUCAUGUGGCAGUUUCACCuuguuguuggccgcauggacc	...((((((.((((.((.((.(((((((((((.((((((((...(((.(((((.......))))))))...))))))))))))))))))).)).)).)).))..))))))…	gma-MIR167f	scaffold85635	-	4189	4301					-54
miR167-5	UGAAGCUGCCAGCAUGAUCUU	21	gma-miR167e		caccauggaccacuaccaguUGAAGCUGCCAGCAUGAUCUUaacuucccuccuugguuuggggaaagaucAGAUCAUGUGGCAGUUUCACCuaguuguuggucgcaugauu	...((((((((((.((.((.(((((((((((.((((((((...(((.((.((.......)))).)))...))))))))))))))))))).)).)).)).)))).))))…	gma-MIR167f	scaffold171280	+	2654	2764	comp111450_c0_seq1	-	126	197	-50.3
miR167-6	AGAUCAUGUGGCAGUUUCACC	21	ptc-miR167f-3p		caccauggaccacuaccaguUGAAGCUGCCAGCAUGAUCUUaacuucccuccuugguuuggggaaagaucAGAUCAUGUGGCAGUUUCACCuaguuguuggucgcaugauu	...((((((((((.((.((.(((((((((((.((((((((...(((.((.((.......)))).)))...))))))))))))))))))).)).)).)).)))).))))…	gma-MIR167f	scaffold171280	+	2654	2764	comp111450_c0_seq1	-	126	197	-50.3
miR167-1	UGAAGCUGCCAGCAUGAUCUGA	22	gma-miR167g		cagucauggauggaaggcucauauagucucuuaucgugcacuugcagcaguUGAAGCUGCCAGCAUGAUCUGAguuuaccaauucuaaugguaagaauAGAUCAUAUGGCAGCUUCACCuguugaauggaagcaugaaaaccuuaauucgcuuucugauccacgaaca	...((.((((((((((((......((....((.((((((.((..((((((.(((((((((((..((((((((..(((((((.......)))))))..)))))))).))))))))))).))))))...))..)))))).)).))......))))))).))))).))…	gma-MIR167g	scaffold186975	+	2329	2496	comp86660_c0_seq1	+	352	420	-68.7
miR167-8	AGAUCAUAUGGCAGCUUCACC	21	ptc-miR167f-3p		cagucauggauggaaggcucauauagucucuuaucgugcacuugcagcaguUGAAGCUGCCAGCAUGAUCUGAguuuaccaauucuaaugguaagaauAGAUCAUAUGGCAGCUUCACCuguugaauggaagcaugaaaaccuuaauucgcuuucugauccacgaaca	...((.((((((((((((......((....((.((((((.((..((((((.(((((((((((..((((((((..(((((((.......)))))))..)))))))).))))))))))).))))))...))..)))))).)).))......))))))).))))).))…	gma-MIR167g	scaffold186975	+	2329	2496	comp86660_c0_seq1	+	352	420	-68.7
miR168-1	UCGCUUGGUGCAGGUCGGGAA	21	gma-miR168a	MIR168	ggucucuaauUCGCUUGGUGCAGGUCGGGAAccgcugcugcuacugcgauuuucgcgcguaaugagggagcggucgccggcggcaaauuggauCCCGCCUUGCAUCAACUGAAUcggagaccgc	........(((((.((((((((((.(((((.(((.(((((((...(((((...(((.(.(.....).).)))))))).)))))))...))).))))).)))))))))).)))))..........	gma-MIR168a	scaffold21595		35	177					-64.2
miR168-2	CCCGCCUUGCAUCAACUGAAU	21	mtr-miR168c-3p		ggucucuaauUCGCUUGGUGCAGGUCGGGAAccgcugcugcuacugcgauuuucgcgcguaaugagggagcggucgccggcggcaaauuggauCCCGCCUUGCAUCAACUGAAUcggagaccgc	........(((((.((((((((((.(((((.(((.(((((((...(((((...(((.(.(.....).).)))))))).)))))))...))).))))).)))))))))).)))))..........	gma-MIR168a	scaffold21595		35	177					-64.2
miR169-3	AAGCCAAGGAUGACUUGCCGG	21	gma-MIR169c	MIR169	gagucuuucauguagagguugaaaguggaaugAAGCCAAGGAUGACUUGCCGGcauuaauuugcuacaaagcuagcuagcuagcuggauuuucccGGCAAGUCAUCCUGUGGCUAuauucggcuuucuuccucucaugugagacucua	(((((((.((((.(((((..((((((.(((((.((((((((((((((((((((....(((((.......((((((....)))))))))))...))))))))))))))).))))).))))).))))))..))))))))).)))))))..	gma-MIR169c	scaffold176164	-	1820	1972					-83.7
miR169-4	GGCAAGUCAUCCUGUGGCUA	20	mtr-miR169d-3p		gagucuuucauguagagguugaaaguggaaugAAGCCAAGGAUGACUUGCCGGcauuaauuugcuacaaagcuagcuagcuagcuggauuuucccGGCAAGUCAUCCUGUGGCUAuauucggcuuucuuccucucaugugagacucua	(((((((.((((.(((((..((((((.(((((.((((((((((((((((((((....(((((.......((((((....)))))))))))...))))))))))))))).))))).))))).))))))..))))))))).)))))))..	gma-MIR169c	scaffold176164	-	1820	1972					-83.7
miR169-1	CAGCCAAGAAUGACUUGCCGG	21	gma-miR169a		guggauauugCAGCCAAGAAUGACUUGCCGGaaugcauauauuuggcuaccaauauauaagguuguuuguaaucccGGCAAGUUGUUUUUGGCUACAuuaggcucuc	........((.(((((((((..(((((((((..((((.......(((.(((.........))).)))))))...)))))))))..))))))))).))..........	gma-MIR169k	scaffold45933	+	251	422					-38.1
miR169-2	GGCAAGUUGUUUUUGGCUACA	21	gma-miR169l-3p		guggauauugCAGCCAAGAAUGACUUGCCGGaaugcauauauuuggcuaccaauauauaagguuguuuguaaucccGGCAAGUUGUUUUUGGCUACAuuaggcucuc	........((.(((((((((..(((((((((..((((.......(((.(((.........))).)))))))...)))))))))..))))))))).))..........	gma-MIR169k	scaffold45933	+	251	422					-38.1
miR169-5	CAGCCAAGGAUGACUUGCCGG	21	gma-miR169a		gggacuugcaugaagaggcagagagugcagugCAGCCAAGGAUGACUUGCCGGuguuagcgaaggcaaacaauuauugaugaggaagucaugacucauucauuuucaugcaugcuuauccucugcCGGCAAGUCCGCCUUGGCUACauugggcucucuucuucucguguaaguaccac	((.((((((((((.((((.(((((((.(((((.((((((((..(((((((((((.....................................................................)))))))))))..)))))))).))))).))))))).)))))))))))))).))..	gma-MIR169f	scaffold71988	+	1893	2070					-93
miR169-6	UGAGCCAAGGAUGACUUGCCGG	22	gma-miR169d		cgccuugcaugaagggguagggaguagaugUGAGCCAAGGAUGACUUGCCGGcauugcuguaaagcaauaguccauauaucuguggggguugcUGGCAGUUAACCUUGGCUCAAGuuugcucccuuucuucucauaugagacu	...(((..((((..((..((((((((((..((((((((((.(((((.((((((((((((....)))))...((((((....))))))...)))))))))))).))))))))))..))))))))))..))..))))..)))…	vvi-MIR169m	scaffold13315	-	1442	1584					-74
miR169-7	UGAGCCAAGGAUGACUUGCCGG	22	gma-miR169d		agguagagagaguacauuUGAGCCAAGGAUGACUUGCCGGcaaaauuaggauccccucucagcaggguguugcuggcaacgauuccuugcucacauuugcucccuuuccu	(((.((((.(((((.((.(((((.(((((….((((((((((……….((((..()..))))..))))))))))….)))))))))).)).))))).)))))))	gma-MIR169e	C51889900	-	58	167					-44.6
miR169-7	UGAGCCAAGGAUGACUUGCCGG	22	gma-miR169d		gaagaguggaugUGAGCCAAGGAUGACUUGCCGGuuauacuauagcacccggcuaagucuugcuuggcuuuaauucacuauucuu	(((.((((.(((((.((.(((((.(((((….((((((((((……….((((..()..))))..))))))))))….)))))))))).)).))))).)))))))	gma-MIR169d	C50841959	-	83	167					#REF!
miR169-5	CAGCCAAGGAUGACUUGCCGG	21	gma-miR169a		aaguggagugCAGCCAAGGAUGACUUGCCGGcaguuauauaauauccuucuuuucuuccccgcuggccggcaaguuguucuuggcuauauuuugcuuuc	...(((((....((((((((.(.(((((.((((((..((((..(((((((((..(((((((((((((..........................))).))))))))))..)))))))))..))))..)))))).)))))).))))).)))....)))))…	mdm-MIR169a	scaffold65843	+	7722	7820					-46.9
miR169-8	CAGCCAAGGAUGACUUGCCGA	21	gma-miR169b		gagaguggugCAGCCAAGGAUGACUUGCCGAcguuagcucauguucaugcuuauaucaaucccugucggcaaguuguccuuggcuauauugguuucuc	........((.(((((((((..(((((((((((..(((..........)))............)))))))))))..))))))))).))..........	gma-MIR169a					comp14587_c0_seq1	+	116	213	-45.7
miR171-6	CGUGGUAUUGCUUCUGCUCGUC	22	vvi-miR479	MIR171	gcagaaguaaacaaggCGUGGUAUUGCUUCUGCUCGUCuuuauccauuaauugaugacuuauuaagaUGAGCCGAAUCAAUAUCACUCcuguauacuucacu	...((((((.((.(((.(((((((((.(((.(((((((((....((((....)))).......))))))))).))).))))))))).))))).))))))…	gma-MIR171b	scaffold103543	-	8745	8846					-40.6
miR171-5	UGAGCCGAAUCAAUAUCACUC	21	gma-miR171b-3p		gcagaaguaaacaaggCGUGGUAUUGCUUCUGCUCGUCuuuauccauuaauugaugacuuauuaagaUGAGCCGAAUCAAUAUCACUCcuguauacuucacu	...((((((.((.(((.(((((((((.(((.(((((((((....((((....)))).......))))))))).))).))))))))).))))).))))))…	gma-MIR171b	scaffold103543	-	8745	8846					-40.6
miR171-8	AGAUAUUGGUACGGUUCAAUC	21	gma-miR171o-5p		gagccugAGAUAUUGGUACGGUUCAAUCagaaggcagugcuuuauauuccaaaagcgcuguguuauuugaUUGAGCCGUGCCAAUAUCACAuguaauu	........((((((((((((((((((((((((.((((((((((........)))))))))).)..)))))))))))))))))))))))..........	gma-MIR171c	scaffold4705	-	2317	2396					-52.6
miR171-7	UUGAGCCGUGCCAAUAUCACA	21	zma-miR171f-3p		gagccugAGAUAUUGGUACGGUUCAAUCagaaggcagugcuuuauauuccaaaagcgcuguguuauuugaUUGAGCCGUGCCAAUAUCACAuguaauu	........((((((((((((((((((((((((.((((((((((........)))))))))).)..)))))))))))))))))))))))..........	gma-MIR171c	scaffold4705	-	2317	2396					-52.6
miR171-8	AGAUAUUGGUACGGUUCAAUC	21	gma-miR171o-5p		ugAGAUAUUGGUACGGUUCAAUCagaaggcagugcuuuaugauucuaaagcucucuuauuugaUUGAGCCGUGCCAAUAUCACAu	((.((((((((((((((((((((((((((.((.((((((......)))))).))))).))))))))))))))))))))))).)).	gma-MIR171o	scaffold52002	-	254	355					-45.7
miR171-7	UUGAGCCGUGCCAAUAUCACA	21	gma-miR171c-3p		ugAGAUAUUGGUACGGUUCAAUCagaaggcagugcuuuaugauucuaaagcucucuuauuugaUUGAGCCGUGCCAAUAUCACAu	((.((((((((((((((((((((((((((.((.((((((......)))))).))))).))))))))))))))))))))))).)).	gma-MIR171o	scaffold52002	-	254	355					-45.7
miR171-2	UAUUGGCCUGGUUCACUCAGA	21	gma-miR171j-5p		guuauugugaUAUUGGCCUGGUUCACUCAGAcaagaaaccacacaguucuauaucagagacaaaagaaaagaaaagaaaagauuuucagugcagguuuuggguuUGAUUGAGCCGUGCCAAUAUCucagugcuau	((.((((.(((((((((.(((((((.((((((..((((((.(((............................................)))..))))))..)))))).))))))).))))))))).))))))…	gma-MIR171j	scaffold77486	+	1838	1995					-49.7
miR171-1	UGAUUGAGCCGUGCCAAUAUC	21	gma-miR171e		guuauugugaUAUUGGCCUGGUUCACUCAGAcaagaaaccacacaguucuauaucagagacaaaagaaaagaaaagaaaagauuuucagugcagguuuuggguuUGAUUGAGCCGUGCCAAUAUCucagugcuau	((.((((.(((((((((.(((((((.((((((..((((((.(((............................................)))..))))))..)))))).))))))).))))))))).))))))…	gma-MIR171j	scaffold77486	+	1838	1995					-49.7
miR171-3	UAUUGGCUUGGUUCACUCAGA	21	gma-miR171j-5p		gcuauugugaUAUUGGCUUGGUUCACUCAGAcaaaacagauaguuguaucauaaagagaugcaaagcaaacagaaaaaagaagacuuuucugagugugguguuuUGAUUGAGCCGUGCCAAUAUCucagugcugu	((.((((.(((((((((.(((((((.(((((((..(((........................................................)))..)).))))).))))))).))))))))).))))))…	gma-MIR171j	scaffold35703	-	9366	9523					-50.9
miR171-1	UGAUUGAGCCGUGCCAAUAUC	21	gma-miR171e		gcuauugugaUAUUGGCUUGGUUCACUCAGAcaaaacagauaguuguaucauaaagagaugcaaagcaaacagaaaaaagaagacuuuucugagugugguguuuUGAUUGAGCCGUGCCAAUAUCucagugcugu	((.((((.(((((((((.(((((((.(((((((..(((........................................................)))..)).))))).))))))).))))))))).))))))…	gma-MIR171j	scaffold35703	-	9366	9523					-50.9
miR171-4	AUAUUGGUCCGGUUCAAUAAG	21	sly-miR171c		uuuaacgggAUAUUGGUCCGGUUCAAUAAGaaagcaaugcucaaaaauauuuggggcccuguuuuuUGAUUGAGCCGUGCCAAUAUCacgugccacu	(...(((.((((((((..(((((((((.((((((((..((((...........))))..)))))))).)))))))))..)))))))).)))).....	gma-MIR171a	scaffold27426	-	44388	44536					-41.2
miR171-1	UGAUUGAGCCGUGCCAAUAUC	21	gma-miR171e		uuuaacgggAUAUUGGUCCGGUUCAAUAAGaaagcaaugcucaaaaauauuuggggcccuguuuuuUGAUUGAGCCGUGCCAAUAUCacgugccacu	(...(((.((((((((..(((((((((.((((((((..((((...........))))..)))))))).)))))))))..)))))))).)))).....	gma-MIR171a	scaffold27426	-	44388	44536					-41.2
miR171-10	AGGUAUUGGCGCGCCUCAAUU	21	osa-miR171i-5p		gcacaaaccuagguauuggcgcgccucaauuugaagacaugguuauuaugaaauuaccagccauggaguuuaaUUGAGCCGCGUCAAUAUCUUAuuuugcacuu	...........((((((((((((.(((((((.((...(((((((..((......))..)))))))...)).))))))).)))))))))))).............	gma-MIR171n	C51604384	-	272	351					-40.1
miR171-9	UUGAGCCGCGUCAAUAUCUUA	21	gma-miR171n		gcacaaaccuagguauuggcgcgccucaauuugaagacaugguuauuaugaaauuaccagccauggaguuuaaUUGAGCCGCGUCAAUAUCUUAuuuugcacuu	...........((((((((((((.(((((((.((...(((((((..((......))..)))))))...)).))))))).)))))))))))).............	gma-MIR171n	C51604384	-	272	351					-40.1
miR171-11	CGAUGUUGGUGAGGUUCAAUC	21	gma-miR171k-5p		gcagauaaagCGAUGUUGGUGAGGUUCAAUCcgaagacggauuuacauguagaaacaguaaaauacgaucucagaUUGAGCCGCGCCAAUAUCACUuuauuguuau	........((.((((((((((.(((((((((.((.((((..(((((.(((....))))))))...)).)))).))))))))).)))))))))).))..........	gma-MIR171k	scaffold159854	+	3937	4145					-44.4
miR171-12	UUGAGCCGCGCCAAUAUCACU	21	gma-miR171k-3p		gcagauaaagCGAUGUUGGUGAGGUUCAAUCcgaagacggauuuacauguagaaacaguaaaauacgaucucagaUUGAGCCGCGCCAAUAUCACUuuauuguuau	........((.((((((((((.(((((((((.((.((((..(((((.(((....))))))))...)).)))).))))))))).)))))))))).))..........	gma-MIR171k	scaffold159854	+	3937	4145					-44.4
miR171-11	CGAUGUUGGUGAGGUUCAAUC	21	gma-miR171k-5p		ggaagcagcuagagaaagCGAUGUUGGUGAGGUUCAAUCcgaagacggauuuacauauaaaacaguaaaauacgaucucagaUUGAGCCGCGCCAAUAUCACUuuauuuuaaauaaguugcuuaa	..((((((((((((((((.((((((((((.(((((((((.((.((((..(((((..........)))))...)).)))).))))))))).)))))))))).)))).)))).....))))))))..	gma-MIR171k	scaffold95068	-	1783	1907					-47
miR171-12	UUGAGCCGCGCCAAUAUCACU	21	gma-miR171k-3p		ggaagcagcuagagaaagCGAUGUUGGUGAGGUUCAAUCcgaagacggauuuacauauaaaacaguaaaauacgaucucagaUUGAGCCGCGCCAAUAUCACUuuauuuuaaauaaguugcuuaa	..((((((((((((((((.((((((((((.(((((((((.((.((((..(((((..........)))))...)).)))).))))))))).)))))))))).)))).)))).....))))))))..	gma-MIR171k	scaffold95068	-	1783	1907					-47
miR171-13	CGUGGUAUUGAUCCGGCUCAUC	22	ptc-miR171l-5p		uucugcaaaaguagacauggCGUGGUAUUGAUCCGGCUCAUCuucaaccauuauccauauauaucaacuucagaCGAGCCGAAUCAAUAUCACUCuuguuugcuucauugcauau	...((((((((((((((.((.(((((((((((.((((((.(((........(((......)))........))).)))))).))))))))))).)))))))))))..)))))…	lja-MIR171c	scaffold103543	-	9048	9162					-41.9
miR171-14	CGAGCCGAAUCAAUAUCACUC	21	gma-miR171b-3p		uucugcaaaaguagacauggCGUGGUAUUGAUCCGGCUCAUCuucaaccauuauccauauauaucaacuucagaCGAGCCGAAUCAAUAUCACUCuuguuugcuucauugcauau	...((((((((((((((.((.(((((((((((.((((((.(((........(((......)))........))).)))))).))))))))))).)))))))))))..)))))…	lja-MIR171c	scaffold103543	-	9048	9162					-41.9
miR171-15	AGAUAUUGGCGCGCCUCAAUU	21	bna-miR171g		caaaauaccaAGAUAUUGGCGCGCCUCAAUUugaagacauggcuaauaugaaaacuagccauguaguuuaaUUGAGCCGCGUCAAUAUCUCAuuuugcacuu	((((((....(((((((((((((.(((((((.((..(((((((((..........)))))))))..)).))))))).))))))))))))).)))))).....	gma-MIR171m	scaffold30188	-	5440	5522	comp97586_c0_seq1	-	50	132	-44.6
miR171-16	UUGAGCCGCGUCAAUAUCUCA	21	gma-miR171m		caaaauaccaAGAUAUUGGCGCGCCUCAAUUugaagacauggcuaauaugaaaacuagccauguaguuuaaUUGAGCCGCGUCAAUAUCUCAuuuugcacuu	((((((....(((((((((((((.(((((((.((..(((((((((..........)))))))))..)).))))))).))))))))))))).)))))).....	gma-MIR171m	scaffold30188	-	5440	5522	comp97586_c0_seq1	-	50	132	-44.6
miR171-17	GGAUAUUGGUCCGGUUCAAUG	21	ptc-miR171a-5p		aauggcgacagaggggaccgguuuaacgGGAUAUUGGUCCGGUUCAAUGagaaagcaaugcuaaaaaugucucaggcccugcuuuuccaUUGAGCCGUGCCAAUAUCGCGugccacugauccuaaaaccccugaagccuuc	...(((..(((.(((((.((((...(((.((((((((..((((((((((..((((((..(((............)))..))))))..))))))))))..)))))))).)))...)))).))).....)).)))..)))…	gma-MIR171i	scaffold138261	+	843	983					-64.9
miR171-8	UUGAGCCGUGCCAAUAUCGCG	21	mtr-miR171f		aauggcgacagaggggaccgguuuaacgGGAUAUUGGUCCGGUUCAAUGagaaagcaaugcuaaaaaugucucaggcccugcuuuuccaUUGAGCCGUGCCAAUAUCGCGugccacugauccuaaaaccccugaagccuuc	...(((..(((.(((((.((((...(((.((((((((..((((((((((..((((((..(((............)))..))))))..))))))))))..)))))))).)))...)))).))).....)).)))..)))…	gma-MIR171i	scaffold138261	+	843	983					-64.9
miR172-2	GUAGCAUCAUCAAGAUUCACA	21	mtr-miR172c-5p	MIR172	auggacagauugacagucguuauuugcggauGUAGCAUCAUCAAGAUUCACAugcaaacgcggguggguggaaucugauucaaucuuagcucucugccaagccauaagucuuuugaagugAGAAUCUUGAUGAUGCUGCAUcagccauaaacgacuuuauaaaguuggauaagu	.((..(((..(((.(((((((....((.(((((((((((((((((((((.(((.(((((...(((.((..((..((((.......))))...))..))..)))....))...)))..))).))))))))))))))))))))).))....)))))))))).....)))..))…	gma-MIR172b	scaffold136275	+	1830	2003					-61.4
miR172-1	AGAAUCUUGAUGAUGCUGCAU	21	gma-miR172a		auggacagauugacagucguuauuugcggauGUAGCAUCAUCAAGAUUCACAugcaaacgcggguggguggaaucugauucaaucuuagcucucugccaagccauaagucuuuugaagugAGAAUCUUGAUGAUGCUGCAUcagccauaaacgacuuuauaaaguuggauaagu	.((..(((..(((.(((((((....((.(((((((((((((((((((((.(((.(((((...(((.((..((..((((.......))))...))..))..)))....))...)))..))).))))))))))))))))))))).))....)))))))))).....)))..))…	gma-MIR172b	scaffold136275	+	1830	2003					-61.4
miR172-2	GUAGCAUCAUCAAGAUUCACA	21	mtr-miR172c-5p		acagauugacagucguuguuugcugauGUAGCAUCAUCAAGAUUCACAugcaaaugcagguggaugggaucacccagaucugaugcaauguaagugcucuaccaauccauugauauucugaagugAGAAUCUUGAUGAUGCUGCAUccgccauaaacgacuuaauuaa	...(((((..(((((((....((.(((((((((((((((((((((.(((.(((((((((.(((((((((((.....)))).((.(((.......)))))..)).)))))))).)))).))..))).))))))))))))))))))))).))....))))))))))))..	gma-MIR172b	scaffold85537	-	4928	5095					-65
miR172-1	AGAAUCUUGAUGAUGCUGCAU	21	mtr-miR172c-5p		acagauugacagucguuguuugcugauGUAGCAUCAUCAAGAUUCACAugcaaaugcagguggaugggaucacccagaucugaugcaauguaagugcucuaccaauccauugauauucugaagugAGAAUCUUGAUGAUGCUGCAUccgccauaaacgacuuaauuaa	...(((((..(((((((....((.(((((((((((((((((((((.(((.(((((((((.(((((((((((.....)))).((.(((.......)))))..)).)))))))).)))).))..))).))))))))))))))))))))).))....))))))))))))..	gma-MIR172b	scaffold85537	-	4928	5095					-65
miR172-4	GGAGCAUCAUCAAGAUUCACA	21	aly-miR172c-5p		accagucacuguuugcugguGGAGCAUCAUCAAGAUUCACAagcuugggcuuuguuugagguggucccuuuauuauugcuacaaaaaacaauuagcccuuuuguuaugAGAAUCUUGAUGAUGCUGCAGcggcaauaaaugacucua	..((((((.((.((((((((((((((((.(((((..(((((((((((...(((((............)))))...))))))..)))))....))).)).)))))))))))))))).)).))))))....	gma-MIR172c	scaffold60907	+	4459	4605					-64.7
miR172-3	AGAAUCUUGAUGAUGCUGCAG	21	gma-miR172a		accagucacuguuugcugguGGAGCAUCAUCAAGAUUCACAagcuugggcuuuguuugagguggucccuuuauuauugcuacaaaaaacaauuagcccuuuuguuaugAGAAUCUUGAUGAUGCUGCAGcggcaauaaaugacucua	..((((((.((.((((((((((((((((.(((((..(((((((((((...(((((............)))))...))))))..)))))....))).)).)))))))))))))))).)).))))))....	gma-MIR172c	scaffold60907	+	4459	4605					-64.7
miR172-4	GGAGCAUCAUCAAGAUUCACA	21	aly-miR172c-5p		ccagucacuguuugccgauGGAGCAUCAUCAAGAUUCACAagguuuaggggguuuguuugggguuguuccuagcuaauugauccaaaucaauuauagccccucgauaugAGAAUCUUGAUGAUGCUGCAGcggcaauaagugacuaa	.......(..((.(((((....(((((.((((((((..................................................................)))).)).)).)))))..))))).))..)	gma-MIR172d	scaffold121518	-	3364	3510	comp1194_c0_seq1	+	77	248	-73.2
miR172-3	AGAAUCUUGAUGAUGCUGCAG	21	gma-miR172a		ccagucacuguuugccgauGGAGCAUCAUCAAGAUUCACAagguuuaggggguuuguuugggguuguuccuagcuaauugauccaaaucaauuauagccccucgauaugAGAAUCUUGAUGAUGCUGCAGcggcaauaagugacuaa	.......(..((.(((((....(((((.((((((((..................................................................)))).)).)).)))))..))))).))..)	gma-MIR172d	scaffold121518	-	3364	3510	comp1194_c0_seq1	+	77	248	-73.2
miR172-5	CAGCAGCAUCAAGAUUCACAC	21	gma-miR172h-5p		uuuugcaggugCAGCAGCAUCAAGAUUCACACacaaauucuaccuccucccaggaugucuuugauguaacuccugggcugggggcguaguuuuguuuuggugcugAGAAUCUUGAUGAUGCUGCAUcagcaauaaa	..((((.(((((((((.(((((((((((.(((((.((..((((((((((((((((.((..(....)..)))))))))..))))).))))..))......))).)).))))))))))).))))))))).))))....	gma-MIR172j	scaffold104732	-	3509	3644					-62.6
miR172-1	AGAAUCUUGAUGAUGCUGCAU	21	gma-miR172a		uuuugcaggugCAGCAGCAUCAAGAUUCACACacaaauucuaccuccucccaggaugucuuugauguaacuccugggcugggggcguaguuuuguuuuggugcugAGAAUCUUGAUGAUGCUGCAUcagcaauaaa	..((((.(((((((((.(((((((((((.(((((.((..((((((((((((((((.((..(....)..)))))))))..))))).))))..))......))).)).))))))))))).))))))))).))))....	gma-MIR172j	scaffold104732	-	3509	3644					-62.6
miR172-1	AGAAUCUUGAUGAUGCUGCAU	21	gma-miR172a		acagucauuguuugcaggugcagcaccauuaagauucacauacaauucacaccuccaggaggucucuauugacaugauuccugccaguguucuggaguugAGAAUCUUGAUGAUGCUGCAUcagcaauaaaugauuca	..((((.(((((((((.(((((((((((.....((((((((((...(((((((((......)))....))))))...))))....)))))).))))))))))).))))))))).))))....	gma-MIR172g	scaffold52802	+	3283	3420					-55.2
miR2111-1	UAAUCUGCAUCCUGAGGUUU	20	mtr-miR2111c	MIR2111	caggaucaggUAAUCUGCAUCCUGAGGUUUagaacaauauucuuuuguuuuguaucuaGUCCUUGGGAUGCAGGUUACGucuuccuuau	.........(((((((((((((..(((.(((((((((.((......)).)))).))))).)))..)))))))))))))...........	gma-MIR2111a	C51823302	-	194	263					-41
miR2111-2	GUCCUUGGGAUGCAGGUUACG	21	gma-miR2111a		caggaucaggUAAUCUGCAUCCUGAGGUUUagaacaauauucuuuuguuuuguaucuaGUCCUUGGGAUGCAGGUUACGucuuccuuau	.........(((((((((((((..(((.(((((((((.((......)).)))).))))).)))..)))))))))))))...........	gma-MIR2111a	C51823302	-	194	263					-41
miR2111-1	UAAUCUGCAUCCUGAGGUUU	20	gma-miR2111b		uaggaucaggUAAUCUGCAUCCUGAGGUUUaaaaacaauaaguuuauugugucuaGCCCUUGGGAUGCAGAUUACCacuuccuugu	........((((((((((((((..(((.(((...((((((....))))))...))).)))..))))))))))))))..........	gma-MIR2111b	scaffold69283	+	8039	8146					-43
miR2111-6	GCCCUUGGGAUGCAGAUUACC	21	lja-miR2111-3p		uaggaucaggUAAUCUGCAUCCUGAGGUUUaaaaacaauaaguuuauugugucuaGCCCUUGGGAUGCAGAUUACCacuuccuugu	........((((((((((((((..(((.(((...((((((....))))))...))).)))..))))))))))))))..........	gma-MIR2111b	scaffold69283	+	8039	8146					-43
miR2111-7	UAAUCUGCAUACUGAGGUUU	20	gma-miR2111b		aaggaucugaUAAUCUGCAUACUGAGGUUUagagcaauauuuuuacugucucuaGUCCUUGCGAUGCAGAUUAUCucuuccuuuu	(((((…((((((((((((…((((.((((((((.((.().)).)).)))))).))))…))))))))))))…)))))..	gma-MIR2111f	scaffold69283	+	2108	2173					-35.6
miR2111-5	GUCCUUGCGAUGCAGAUUAUC	21	gma-miR2111a		aaggaucugaUAAUCUGCAUACUGAGGUUUagagcaauauuuuuacugucucuaGUCCUUGCGAUGCAGAUUAUCucuuccuuuu	(((((…((((((((((((…((((.((((((((.((.().)).)).)))))).))))…))))))))))))…)))))..	gma-MIR2111f	scaffold69283	+	2108	2173					-35.6
miR2111-4	UAAUCUGCAUCCUGAGGU	18	gma-miR2111b		ucacgaagggUAAUCUGCAUCCUGAGGUauagggcaauauuuuuauugucucuaAUCCUUGGGAUGCAGAUUACCucuuccuuau	….((((((((((((((((((..(((..((((((((((.().))))))).)))..)))..)))))))))))))).))))…..	gma-MIR2111f	scaffold190249	-	746	810					-48.3
miR2111-3	AUCCUUGGGAUGCAGAUUACC	21	gma-miR2111a		ucacgaagggUAAUCUGCAUCCUGAGGUauagggcaauauuuuuauugucucuaAUCCUUGGGAUGCAGAUUACCucuuccuuau	….((((((((((((((((((..(((..((((((((((.().))))))).)))..)))..)))))))))))))).))))…..	gma-MIR2111f	scaffold190249	-	746	810					-48.3
miR2111-1	UAAUCUGCAUCCUGAGGUUU	20	gma-miR2111b		caggauggggUAAUCUGCAUCCUGAGGUUUagagcaauauuuuuauugugucuaAUCCUUGGGAUGCAGAUUACCucuuccuuau	........((((((((((((((..(((.(((((((((((....)))))).))))).)))..))))))))))))))..........	gma-MIR2111f	scaffold190249	-	895	979					-52.7
miR2111-3	AUCCUUGGGAUGCAGAUUACC	21	gma-miR2111a		caggauggggUAAUCUGCAUCCUGAGGUUUagagcaauauuuuuauugugucuaAUCCUUGGGAUGCAGAUUACCucuuccuuau	........((((((((((((((..(((.(((((((((((....)))))).))))).)))..))))))))))))))..........	gma-MIR2111f	scaffold190249	-	895	979					-52.7
miR2111-1	UAAUCUGCAUCCUGAGGUUU	20	gma-miR2111b		gaggaugggcUAAUCUGCAUCCUGAGGUUUagagcaauauuucuauuguaucuaGUCCUUGGGAUGCAGAUUAUCucauccucau	........(.((((((((((((..(((.(((((((((((....)))))).))))).)))..)))))))))))).)..........	gma-MIR2111f	scaffold69283	+	1932	2026					-53.4
miR2111-8	GUCCUUGGGAUGCAGAUUAUC	21	lja-miR2111-3p		gaggaugggcUAAUCUGCAUCCUGAGGUUUagagcaauauuucuauuguaucuaGUCCUUGGGAUGCAGAUUAUCucauccucau	........(.((((((((((((..(((.(((((((((((....)))))).))))).)))..)))))))))))).)..........	gma-MIR2111f	scaffold69283	+	1932	2026					-53.4
miR2118-2	GGAUAUGGGAGGAUCGGAAAGC	22	gma-miR2118a-5p	MIR2118	gagagagaugggaaagggagaagagcuuggggaaguuaugGGAUAUGGGAGGAUCGGAAAGCauaauaucucauuccuuuaugaugaugauaucuaaauuccUUUCCGAUUCCACCCAUUCCUAuuauuuccuuucguuccucucuuuccauucuccucuc	..((((((((((..((((..((((((((.((((((.(((((.(((((((((((….((((((((((…)…))))).)))))……..))))))))).)).))))))))))).))))))))..))))))))))))))…..	gma-MIR2118a					comp62004_c0_seq1	+	21	182	-63.9
miR2118-1	UUUCCGAUUCCACCCAUUCCUA	22	mtr-miR2118		gagagagaugggaaagggagaagagcuuggggaaguuaugGGAUAUGGGAGGAUCGGAAAGCauaauaucucauuccuuuaugaugaugauaucuaaauuccUUUCCGAUUCCACCCAUUCCUAuuauuuccuuucguuccucucuuuccauucuccucuc	..((((((((((..((((..((((((((.((((((.(((((.(((((((((((….((((((((((…)…))))).)))))……..))))))))).)).))))))))))).))))))))..))))))))))))))…..	gma-MIR2118a					comp62004_c0_seq1	+	21	182	-63.9
miR319-2	AGAGCUUUCUUCAGUCCACUC	21	mtr-miR319a-5p	MIR159/319	gagAGAGCUUUCUUCAGUCCACUCaugggugguaguaggauuuaauuagcugccgacucauucauccaaaugcugagucaguacauacauagggaagggaagggaagagaagaucaucauagauagauacacucacucaguaaaugagugaaugaugcgggagacaaauugaaucuuaagccuccuguacUUGGACUGAAGGGAGCUCCCuuuuucgauc	(((.(((((..((((((((((...(((((.(((..((((((((((((.(((.(((..(((((((..((..(((((((..........................................................)))))))..))..)))))))..))).)).).)))))))))))).))).)))))...))))))))))..))))).)))........	gma-MIR319a	scaffold39257	-	177	396					-83.5
miR319-1	UUGGACUGAAGGGAGCUCCC	20	mtr-miR319a-3p		gagAGAGCUUUCUUCAGUCCACUCaugggugguaguaggauuuaauuagcugccgacucauucauccaaaugcugagucaguacauacauagggaagggaagggaagagaagaucaucauagauagauacacucacucaguaaaugagugaaugaugcgggagacaaauugaaucuuaagccuccuguacUUGGACUGAAGGGAGCUCCCuuuuucgauc	(((.(((((..((((((((((...(((((.(((..((((((((((((.(((.(((..(((((((..((..(((((((..........................................................)))))))..))..)))))))..))).)).).)))))))))))).))).)))))...))))))))))..))))).)))........	gma-MIR319a	scaffold39257	-	177	396					-83.5
miR319-3	UAGCUGCCGACUCAUUCAUCCA	22	ppe-miR319b		gagagagcuuucuucaguccacucaugggugguaguaggauuuaauUAGCUGCCGACUCAUUCAUCCAaaugcugagucaguacauacauagggaagggaagggaagagaagaucaucauagauagauacacucacucaguaaaugAGUGAAUGAUGCGGGAGACAaauugaaucuuaagccuccuguacuuggacugaagggagcucccuuuuucgauc	(((.(((((..((((((((((...(((((.(((..((((((((((((.(((.(((..(((((((..((..(((((((..........................................................)))))))..))..)))))))..))).)).).)))))))))))).))).)))))...))))))))))..))))).)))........	gma-MIR319a	scaffold39257	-	177	396					-83.5
miR319-9	AGUGAAUGAUGCGGGAGACA	20	mtr-miR4414b		gagagagcuuucuucaguccacucaugggugguaguaggauuuaauUAGCUGCCGACUCAUUCAUCCAaaugcugagucaguacauacauagggaagggaagggaagagaagaucaucauagauagauacacucacucaguaaaugAGUGAAUGAUGCGGGAGACAaauugaaucuuaagccuccuguacuuggacugaagggagcucccuuuuucgauc	(((.(((((..((((((((((...(((((.(((..((((((((((((.(((.(((..(((((((..((..(((((((..........................................................)))))))..))..)))))))..))).)).).)))))))))))).))).)))))...))))))))))..))))).)))........	gma-MIR319a	scaffold39257	-	177	396					-83.5
miR319-2	AGAGAGCUUUCUUCAGUCCACUC	23	mtr-miR319a-5p		ccggguaAGAGAGCUUUCUUCAGUCCACUCauggguggcaguaagguuuaauUAGCUGCCGACUCAUUCAUCCAaaugcugaguacagucaaagcuaccuaaagauacucaguaaaugAGUGAAUGAUGCGGGAGACAAGUugaaucuuaagcuuccuguacUUGGACUGAAGGGAGCUCCCuuuuacuguu	.(((..(((.(((((..((((((((((...(((((.(((..((((((((((((.(((.(((..(((((((..((..((((((((...(((.............)))))))))))..))..)))))))..))).)).).)))))))))))).))).)))))...))))))))))..))))).)))...)))..	mes-MIR319b					comp86060 _c0_seq1	-	127	316	-82.5
miR319-1	UUGGACUGAAGGGAGCUCCC	20	gma-miR319a		ccggguaAGAGAGCUUUCUUCAGUCCACUCauggguggcaguaagguuuaauUAGCUGCCGACUCAUUCAUCCAaaugcugaguacagucaaagcuaccuaaagauacucaguaaaugAGUGAAUGAUGCGGGAGACAAGUugaaucuuaagcuuccuguacUUGGACUGAAGGGAGCUCCCuuuuacuguu	.(((..(((.(((((..((((((((((...(((((.(((..((((((((((((.(((.(((..(((((((..((..((((((((...(((.............)))))))))))..))..)))))))..))).)).).)))))))))))).))).)))))...))))))))))..))))).)))...)))..	mes-MIR319b					comp86060 _c0_seq1	-	127	316	-82.5
miR319-3	UAGCUGCCGACUCAUUCAUCCA	22	ppe-miR319b		ccggguaAGAGAGCUUUCUUCAGUCCACUCauggguggcaguaagguuuaauUAGCUGCCGACUCAUUCAUCCAaaugcugaguacagucaaagcuaccuaaagauacucaguaaaugAGUGAAUGAUGCGGGAGACAAGUugaaucuuaagcuuccuguacUUGGACUGAAGGGAGCUCCCuuuuacuguu	.(((..(((.(((((..((((((((((...(((((.(((..((((((((((((.(((.(((..(((((((..((..((((((((...(((.............)))))))))))..))..)))))))..))).)).).)))))))))))).))).)))))...))))))))))..))))).)))...)))..	mes-MIR319b					comp86060 _c0_seq1	-	127	316	-82.5
miR319-10	AGUGAAUGAUGCGGGAGACAAGU	23	mtr-miR4414b		ccggguaAGAGAGCUUUCUUCAGUCCACUCauggguggcaguaagguuuaauUAGCUGCCGACUCAUUCAUCCAaaugcugaguacagucaaagcuaccuaaagauacucaguaaaugAGUGAAUGAUGCGGGAGACAAGUugaaucuuaagcuuccuguacUUGGACUGAAGGGAGCUCCCuuuuacuguu	.(((..(((.(((((..((((((((((...(((((.(((..((((((((((((.(((.(((..(((((((..((..((((((((...(((.............)))))))))))..))..)))))))..))).)).).)))))))))))).))).)))))...))))))))))..))))).)))...)))..	mes-MIR319b					comp86060 _c0_seq1	-	127	316	-82.5
miR319-4	GAGCUUCCUUCAGUCCACUC	20	gma-miR319a		uagccuaagaGAGCUUCCUUCAGUCCACUCauggaugaguagaggguuugaauuagcugcugacucauucauucaaacacaauagaacaggcuucaugauaugcuauugugaaugugugaaugaugcgggagguaaauuucauccuuuuuuugucugugcUUGGACUGAAGGGAGCUCCCuuuuacuguu	(((...(((.(((((((((((((((((..((((((..((.(((((((..((.(((.((.(((..((((((((.((..((((((((......(.....).....))))))))..)).))))))))..))).)).))).))..))))))).))..))))))..))))))))))))))))).)))...)))..	gma-MIR319e	scaffold23599	-	23625	23814					-81.2
miR319-1	UUGGACUGAAGGGAGCUCCC	20	mtr-miR319a-5p		uagccuaagaGAGCUUCCUUCAGUCCACUCauggaugaguagaggguuugaauuagcugcugacucauucauucaaacacaauagaacaggcuucaugauaugcuauugugaaugugugaaugaugcgggagguaaauuucauccuuuuuuugucugugcUUGGACUGAAGGGAGCUCCCuuuuacuguu	(((...(((.(((((((((((((((((..((((((..((.(((((((..((.(((.((.(((..((((((((.((..((((((((......(.....).....))))))))..)).))))))))..))).)).))).))..))))))).))..))))))..))))))))))))))))).)))...)))..	gma-MIR319e	scaffold23599	-	23625	23814					-81.2
miR319-5	AGCUGCUGACUCAUUCAUUCA	21	ata-miR319-5p		uagccuaagagagcuuccuucaguccacucauggaugaguagaggguuugaauuAGCUGCUGACUCAUUCAUUCAaacacaauagaacaggcuucaugauaugcuauugugaauguGUGAAUGAUGCGGGAGGUAAauuucauccuuuuuuugucugugcuuggacugaagggagcucccuuuuacuguu	(((...(((.(((((((((((((((((..((((((..((.(((((((..((.(((.((.(((..((((((((.((..((((((((......(.....).....))))))))..)).))))))))..))).)).))).))..))))))).))..))))))..))))))))))))))))).)))...)))..	gma-MIR319e	scaffold23599	-	23625	23814					-81.2
miR319-11	GUGAAUGAUGCGGGAGGUAA	20	mtr-miR4414b		uagccuaagagagcuuccuucaguccacucauggaugaguagaggguuugaauuAGCUGCUGACUCAUUCAUUCAaacacaauagaacaggcuucaugauaugcuauugugaauguGUGAAUGAUGCGGGAGGUAAauuucauccuuuuuuugucugugcuuggacugaagggagcucccuuuuacuguu	(((...(((.(((((((((((((((((..((((((..((.(((((((..((.(((.((.(((..((((((((.((..((((((((......(.....).....))))))))..)).))))))))..))).)).))).))..))))))).))..))))))..))))))))))))))))).)))...)))..	gma-MIR319e	scaffold23599	-	23625	23814					-81.2
miR319-4	GAGCUUCCUUCAGUCCACUC	20	mtr-miR319a-5p		uaauuuaagaGAGCUUCCUUCAGUCCACUCauggauggguaaagggcuugaauuagcugcugacucauucauucaaacaccauagaccagucaucaugauaugcuauugugaaugugugaaugaugcgggagcuaaauuucuccuuuuucuugucugugcUUGGACUGAAGGGAGCUCCCuuuuguuguu	((((..(((.(((((((((((((((((..((((((..((.((((((...((.((((((.(((..((((((((.((..(((.((((....(((.....)))...)))).)))..)).))))))))..))).)))))).))...)))))).))..))))))..))))))))))))))))).)))..))))..	gma-MIR319e	scaffold5176	-	5788	5977					-85.3
miR319-1	UUGGACUGAAGGGAGCUCCC	20	mtr-miR319a-3p		uaauuuaagaGAGCUUCCUUCAGUCCACUCauggauggguaaagggcuugaauuagcugcugacucauucauucaaacaccauagaccagucaucaugauaugcuauugugaaugugugaaugaugcgggagcuaaauuucuccuuuuucuugucugugcUUGGACUGAAGGGAGCUCCCuuuuguuguu	((((..(((.(((((((((((((((((..((((((..((.((((((...((.((((((.(((..((((((((.((..(((.((((....(((.....)))...)))).)))..)).))))))))..))).)))))).))...)))))).))..))))))..))))))))))))))))).)))..))))..	gma-MIR319e	scaffold5176	-	5788	5977					-85.3
miR319-5	AGCUGCUGACUCAUUCAUUCA	21	ata-miR319-5p		uaauuuaagagagcuuccuucaguccacucauggauggguaaagggcuugaauuAGCUGCUGACUCAUUCAUUCAaacaccauagaccagucaucaugauaugcuauugugaaugUGUGAAUGAUGCGGGAGCUAAauuucuccuuuuucuugucugugcuuggacugaagggagcucccuuuuguuguu	((((..(((.(((((((((((((((((..((((((..((.((((((...((.((((((.(((..((((((((.((..(((.((((....(((.....)))...)))).)))..)).))))))))..))).)))))).))...)))))).))..))))))..))))))))))))))))).)))..))))..	gma-MIR319e	scaffold5176	-	5788	5977					-85.3
miR319-12	UGUGAAUGAUGCGGGAGCUAA	21	mtr-miR4414b		uaauuuaagagagcuuccuucaguccacucauggauggguaaagggcuugaauuAGCUGCUGACUCAUUCAUUCAaacaccauagaccagucaucaugauaugcuauugugaaugUGUGAAUGAUGCGGGAGCUAAauuucuccuuuuucuugucugugcuuggacugaagggagcucccuuuuguuguu	((((..(((.(((((((((((((((((..((((((..((.((((((...((.((((((.(((..((((((((.((..(((.((((....(((.....)))...)))).)))..)).))))))))..))).)))))).))...)))))).))..))))))..))))))))))))))))).)))..))))..	gma-MIR319e	scaffold5176	-	5788	5977					-85.3
miR319-6	UUUGGACUGAAGGGAGCUCU	20	gma-miR319g		guuaugaaaguugcagaaaugggaguuccuugcagcccaaagcgcccaggcuagaaguuccugcuguUUUGGACUGAAGGGAGCUCCuaguucuucacuuucaucau	...(((((((.((.((((.((((((((((((.(((.((((((((..((((.........)))).)))))))).))).)))))))))))).)))).)))))))))…	gma-MIR319p	C51994318	+	1409	1515					-47.7
miR319-7	UUGGACUGAAGGGGAGCUCCU	21	gma-miR319i		gagagugaaggagcuuccuucaguccacucauggauauggggggauuaaaggguuugcugaaguaacuacugacucauucauaaacaaucucaguagggucaaauauugaggauucuuuugcuacuacugcaguugugugaaugaagcgggagauauuuugcaucccucuuucucuaugcUUGGACUGAAGGGGAGCUCCUuauuucuguu	((((...((((((((((((((((((((..((((((...(((((((..........(((.((((((.((.(((..((((((((..(((((..((((((((.((((.............)))))).))))))..)))))))))))))..))).)).))))))))))))))))...))))))..))))))))).))))))))))).))))....	gma-MIR319i	C51714776	-	266	440					-87.2
miR319-8	UUUUGGUUUGAAGGGAGCUCC	21	gma-miR319p		cccaaguuggagcucucuuaacuccaaaaucugaaaggagaugaugguaaaccccugcugcuaguucauggauuccucuggcuuccguacaugauugaugagugcuuggaaguuaaggguaugcaugaauugggagccgggauuaccuugaucuuuuuggUUUUGGUUUGAAGGGAGCUCCauauuggucc	.((((..((((((((((((....((((((((...((((((((.(.(((((.(((..(((.((((((((((.((.((..(((((((((..(((.........)))..)))))))))..)).)).)))))))))).))).))).))))).).))))))))))))))))....))))))))))))..))))…	gma-MIR159f	scaffold49952	+	29058	29248					-90.2
miR390-1	AAGCUCAGGAGGGAUAGCGCC	21	gma-miR390a-5p	MIR390	ugcagagaguaugggagaaucuguaAAGCUCAGGAGGGAUAGCGCCgggauacuaacugaugauuuuaucauauauguagugguauacuuggCGCUAUCCAUCCUGAGUUUCAcggcuucuucuuacuguuuaua	...(((.((((.(((((((.((((.((((((((((.((((((((((..(((((((.((((((((...))))).....))))))))).)..)))))))))).)))))))))).)))).))))))))))).)))...	gma-MIR390b	scaffold45489	-	20825	20959	comp16981_c0_seq1	-	148	236	-64.1
miR390-2	CGCUAUCCAUCCUGAGUUUCA	21	lja-miR390a-3p		ugcagagaguaugggagaaucuguaAAGCUCAGGAGGGAUAGCGCCgggauacuaacugaugauuuuaucauauauguagugguauacuuggCGCUAUCCAUCCUGAGUUUCAcggcuucuucuuacuguuuaua	...(((.((((.(((((((.((((.((((((((((.((((((((((..(((((((.((((((((...))))).....))))))))).)..)))))))))).)))))))))).)))).))))))))))).)))...	gma-MIR390b	scaffold45489	-	20825	20959	comp16981_c0_seq1	-	148	236	-64.1
miR390-1	AAGCUCAGGAGGGAUAGCGCC	21	gma-miR390a-5p		uuuaguguggaagaaucuguaAAGCUCAGGAGGGAUAGCGCCauggauggucuucucuuacuccauuugugggguuugcauuuugaucuucucuugCGCUAUCCAUCCUGAGUUUCAuggguucuucacacucuc	...(((((.((((((((..(.((((((((((.(((((((((...(((.((((.......((((((....)))))).........)))).)))...))))))))).)))))))))).)..)))))))))))))…	lja-MIR390b	scaffold130755	-	1456	1590					-65.5
miR390-2	CGCUAUCCAUCCUGAGUUUCA	21	lja-miR390a-3p		uuuaguguggaagaaucuguaAAGCUCAGGAGGGAUAGCGCCauggauggucuucucuuacuccauuugugggguuugcauuuugaucuucucuugCGCUAUCCAUCCUGAGUUUCAuggguucuucacacucuc	...(((((.((((((((..(.((((((((((.(((((((((...(((.((((.......((((((....)))))).........)))).)))...))))))))).)))))))))).)..)))))))))))))…	lja-MIR390b	scaffold130755	-	1456	1590					-65.5
miR393-2	UCCAAAGGGAUCGCAUUGAUC	21	gma-miR393a	MIR393	acugcaacuggaggaggcaUCCAAAGGGAUCGCAUUGAUCccaaaucucagucuuaaaucucucaaucuuucccuucucaaaauauuuauuaauuugggAUCAUGCUAUCCCUUUGGAUUcuuccuuugguggcuuc	.(((((((.((((((((((((.((((.((((((((((..............................................)))))))))))))).)))))))))))).)))))))…	gma-MIR393a	scaffold68539	+	11969	12105					-56.139
miR393-3	AUCAUGCUAUCCCUUUGGACU	21	gma-miR393c-3p		acugcaacuggaggaggcaUCCAAAGGGAUCGCAUUGAUCccaaaucucagucuuaaaucucucaaucuuucccuucucaaaauauuuauuaauuugggAUCAUGCUAUCCCUUUGGAUUcuuccuuugguggcuuc	.(((((((.((((((((((((.((((.((((((((((..............................................)))))))))))))).)))))))))))).)))))))…	gma-MIR393a	scaffold68539	+	11969	12105					-56.139
miR393-2	UCCAAAGGGAUCGCAUUGAUCU	22	gma-miR393a		gagagguuuugguuauuccacugcaacuggaggaggcaUCCAAAGGGAUCGCAUUGAUCCuaaaucgcaggcaaaauucuuucuguaccucucuuucccaucccacaauaauauuugggAUCAUGCUAUCCCUUUGGAUUccuccuuuaguggcuucuauaaucaugccugau	...((((..(((((((......((.(((..((((((.((((((((((((.((((.((((((((((.(((((..........)))))..........................)))))))))))))).)))))))))))).))))))..))).))....))))))).))))…	gma-MIR393d	scaffold85642	-	1967	2139					-67.5
miR393-3	AUCAUGCUAUCCCUUUGGACU	21	gma-miR393c-3p		gagagguuuugguuauuccacugcaacuggaggaggcaUCCAAAGGGAUCGCAUUGAUCCuaaaucgcaggcaaaauucuuucuguaccucucuuucccaucccacaauaauauuugggAUCAUGCUAUCCCUUUGGAUUccuccuuuaguggcuucuauaaucaugccugau	...((((..(((((((......((.(((..((((((.((((((((((((.((((.((((((((((.(((((..........)))))..........................)))))))))))))).)))))))))))).))))))..))).))....))))))).))))…	gma-MIR393d	scaffold85642	-	1967	2139					-67.5
miR393-1	UUCCAAAGGGAUCGCAUUGAUU	22	gma-miR393h		accuuaguguagguggaaagUUCCAAAGGGAUCGCAUUGAUCuaauucuuguagaugcuugcacuuacaugcaauuccuggaaucagcuuuguuuuacugguucacugauuagaUCAUGCGAUCCCUUAGGAAUUuuccaucagcucuaaauu	...((((.(..(((((((((((((.((((((((((((.(((((((((..((((..((....))..))))...........(((((((..........)))))))...))))))))))))))))))))).)))))))))))))..).))))…	gma-MIR393h	scaffold36161	+	5396	5548					-66.2
miR393-4	UCAUGCGAUCCCUUAGGAAUU	21	stu-miR393-3p		accuuaguguagguggaaagUUCCAAAGGGAUCGCAUUGAUCuaauucuuguagaugcuugcacuuacaugcaauuccuggaaucagcuuuguuuuacugguucacugauuagaUCAUGCGAUCCCUUAGGAAUUuuccaucagcucuaaauu	...((((.(..(((((((((((((.((((((((((((.(((((((((..((((..((....))..))))...........(((((((..........)))))))...))))))))))))))))))))).)))))))))))))..).))))…	gma-MIR393h	scaffold36161	+	5396	5548					-66.2
miR394-1	UUGGCAUUCUGUCCACCUCC	20	gma-miR394c-5p	MIR394	acagaguuuaUUGGCAUUCUGUCCACCUCCucuuccuauucguauuccuauauauaugaucuauauauggaucucccucucuauguggaggugggcauacugccaacugggcucugu	.........(((((((.(.(((((((((((.(.............(((.(((((((.....)))))))))).............).))))))))))).).)))))).)..........	gma-MIR394c	scaffold60480	+	35	151	comp111394_c0_seq1	-	250	367	-48.5
miR394-1	UUGGCAUUCUGUCCACCUCC	20	gma-miR394c-5p		acagaguuucUUGGCAUUCUGUCCACCUCCaucuccgucuccaccucuuaauuugcucaaucaaauauauauauauauauauauauauauauauauauauauauguggaggugggcauacugccaacagagcuguguu	..........((((((.(.(((((((((((((........................................................................))))))))))))).).))))))............	mtr-MIR156e	scaffold80703	+	995	1132					-52.3
miR394-1	UUGGCAUUCUGUCCACCUCC	20	gma-miR394c-5p		cauagccauuUUGGCAUUCUGUCCACCUCCacuaguagguuauaugaaucaccccauaucgauggugaaaguuggagguggccaguaggccaaacaggcucugug	.........((((((...(((.(((((((((((....................................)).))))))))).)))...))))))...........	gma-MIR394e	scaffold80211	+	1779	1864					-42
miR395-2	AGUUCCUCUGAACGCUUCAUA	21	aly-miR395e-5p		uuguuggcugucucuuggAGUUCCUCUGAACGCUUCAUAugagggguuagccaguuuaauaccauuagaaaggauaguccuucuucaaUGAAGUGUUUGGGGGAACUCCuggguucaacuaacacug	.((((((.((.(((..((((((((((..((((((((((..(((((..((.((..((((((...))))))..)).))..)))))....))))))))))..)))))))))).)))..)).))))))…	gma-MIR395k	C51094653	+	1	127					-59.2
miR395-3	UGAAGUGUUUGGGGGAACUCC	21	gma-miR395a		uuguuggcugucucuuggAGUUCCUCUGAACGCUUCAUAugagggguuagccaguuuaauaccauuagaaaggauaguccuucuucaaUGAAGUGUUUGGGGGAACUCCuggguucaacuaacacug	.((((((.((.(((..((((((((((..((((((((((..(((((..((.((..((((((...))))))..)).))..)))))....))))))))))..)))))))))).)))..)).))))))…	gma-MIR395k	C51094653	+	1	127					-59.2
miR395-4	AGUUCCUCUGAACGCUUCAUC	21	aly-miR395e-5p		ugucucuuagAGUUCCUCUGAACGCUUCAUCugagggguuagcuagucuaauacccguuagaaaguauauaguccuucuucaaUGAAGUGUUUGGGGGAACUCUuggguucaac	...(((..((((((((((..((((((((((..(((((..(((((..((((((....)))))).)))...))..)))))....))))))))))..)))))))))).)))......	gma-MIR395k	scaffold9867		7462	7575					-50.5
miR395-1	UGAAGUGUUUGGGGGAACUCU	21	gma-miR395a		ugucucuuagAGUUCCUCUGAACGCUUCAUCugagggguuagcuagucuaauacccguuagaaaguauauaguccuucuucaaUGAAGUGUUUGGGGGAACUCUuggguucaac	...(((..((((((((((..((((((((((..(((((..(((((..((((((....)))))).)))...))..)))))....))))))))))..)))))))))).)))......	gma-MIR395k	scaffold9867		7462	7575					-50.5
miR395-5	GGUUCCUCUGAACACUUCAUA	21	aly-miR395e-5p		cuuggGGUUCCUCUGAACACUUCAUAugagggacuagcuagucuaauacucuuuauuagaaaggauaauccuucuucaaUGAAGUGUUUGGGGGAACUCCuag	...((((((((((..((((((((((..((((((.((.((..(((((((.....)))))))..)).)).))))))....))))))))))..))))))))))…	gma-MIR395k	scaffold30330	+	1450	1552					-50.6
miR395-3	UGAAGUGUUUGGGGGAACUCC	21	gma-miR395a		cuuggGGUUCCUCUGAACACUUCAUAugagggacuagcuagucuaauacucuuuauuagaaaggauaauccuucuucaaUGAAGUGUUUGGGGGAACUCCuag	...((((((((((..((((((((((..((((((.((.((..(((((((.....)))))))..)).)).))))))....))))))))))..))))))))))…	gma-MIR395k	scaffold30330	+	1450	1552					-50.6
miR395-6	GUUCCUCUGAUCACUUCAUUG	21	aly-miR395e-5p		uauccccuggaGUUCCUCUGAUCACUUCAUUGuguuugcugcuucagaucagcucucaaacggagcauuccuauugcaccacUGAAGUGUUUGGGGGAACUCCgggugccacc	.....(((((((((((((..(.(((((((.....................................................))))))).)..))))))))))))).......	mdm-MIR395c	C51341607	-	70	198					-47.9
miR395-3	UGAAGUGUUUGGGGGAACUCC	21	sly-miR395a		uauccccuggaGUUCCUCUGAUCACUUCAUUGuguuugcugcuucagaucagcucucaaacggagcauuccuauugcaccacUGAAGUGUUUGGGGGAACUCCgggugccacc	.....(((((((((((((..(.(((((((.....................................................))))))).)..))))))))))))).......	mdm-MIR395c	C51341607	-	70	198					-47.9
miR395-7	UCUGAAGUGUUUGGGGGAACC	21	cpa-MIR395e		cgaucaggugucaccuagugUUCCCUCGAACACUUCAACGAggagagcauuuccaacuauaugauccucucUCUGAAGUGUUUGGGGGAACCcuagguagcauuugacaa	...(((..((..((((((.((((((((((((((((((..(((..((.(((..........))).))..)))..)))))))))))))))))).))))))..))..)))…	vvi-MIR395e	scaffold931	+	7586	7695					-55.5
miR395-1	UGAAGUGUUUGGGGGAACUCU	21	gma-miR395a		uaucuccuggaauuccccggaacacuucauuagaaaccuuagguuucacuaccagugaggcuauagcucgacccuauUGAAGUGUUUGGGGGAACUCUgggagccacc	...((((..((.((((((.((((((((((.(((....((..((((((((.....))))))))..)).......))).)))))))))).)))))).))..)))).....	cme-MIR395a	scaffold88736	-	1959	2132					-49.4
miR395-3	UGAAGUGUUUGGGGGAACUCC	21	gma-miR395a		uuuucccuagaguuccccuaaccauuucauuaaggauuccauuuaucuuccucuuuauUGAAGUGUUUGGGGGAACUCCuggaaucacc	.........((((((((((((.(((((((.((((((...............)))))).))))))).))))))))))))...........	vvi-MIR395l	scaffold88736	+	4576	4658					-36.4
miR396-1	UUCCACAGCUUUCUUGAACUG	21	gma-miR396a-5p	MIR396	cuuuguauucUUCCACAGCUUUCUUGAACUGcauccacgaguuccuuugcaugcaugcuauggcacucuccaacaccuuggugcgGUUCAAUAAAGCUGUGGGAAGauacaaaaua	..........((((((((((((.(((((((((..................................................))))))))).))))))))))))............	gma-MIR396i	scaffold55707	+	1063	1197					-47.9
miR396-2	GUUCAAUAAAGCUGUGGGAAG	21	gma-miR396i-3p		cuuuguauucUUCCACAGCUUUCUUGAACUGcauccacgaguuccuuugcaugcaugcuauggcacucuccaacaccuuggugcgGUUCAAUAAAGCUGUGGGAAGauacaaaaua	..........((((((((((((.(((((((((..................................................))))))))).))))))))))))............	gma-MIR396i	scaffold55707	+	1063	1197					-47.9
miR396-1	UUCCACAGCUUUCUUGAACUG	21	gma-miR396a-5p		aauggucaucuuggugauaUUCCACAGCUUUCUUGAACUGucuugugaucggucaacccaugcaacagaauuuucaugaacacaGUUCAAGAAAGCUGUGGAAAAucaaugagaugaucugc	...(((((((((..((((.((((((((((((((((((((((.(..(((....((.............))....)))..)..)))))))))))))))))))))).))))..)))))))))…	mtr-MIR396c	scaffold79715	+	5964	6085	comp83675_c0_seq1	-	487	573	-57.9
miR396-6	GUUCAAGAAAGCUGUGGAAAA	21	zma-miR396g		aauggucaucuuggugauaUUCCACAGCUUUCUUGAACUgucuugugaucggucaacccaugcaacagaauuuucaugaacacaGUUCAAGAAAGCUGUGGAAAAucaaugagaugaucugc	...(((((((((..((((.((((((((((((((((((((((.(..(((....((.............))....)))..)..)))))))))))))))))))))).))))..)))))))))…	mtr-MIR396c	scaffold79715	+	5964	6085	comp83675_c0_seq1	-	487	573	-57.9
miR396-5	UCCCACAGCUUUCUUGAGCUU	21	ama-miR396-3p		ugccauauucUCCCACAGCUUUCUUGAGCUUcuagggcuuuuaauucugggcguggagagcuuucauaugcauaagaaGUUCAAGAAAGCUGUGGAAAAgcaugaccaa	...(((((((((((((((((((((.(((........)))..((((((((....))).)))))...)))))))))))))))))))))....	gma-MIR396b	scaffold183374	-	2143	2232					-42.5
miR396-6	GUUCAAGAAAGCUGUGGAAAA	21	zma-miR396g-3p		ugccauauucUCCCACAGCUUUCUUGAGCUUcuagggcuuuuaauucugggcguggagagcuuucauaugcauaagaaGUUCAAGAAAGCUGUGGAAAAgcaugaccaa	...(((((((((((((((((((((.(((........)))..((((((((....))).)))))...)))))))))))))))))))))....	gma-MIR396b	scaffold183374	-	2143	2232					-42.5
miR396-3	UUCCACAGCUUUCUUGAACUU	21	gma-miR396b-5p		ggucaugcuuUUCCACAGCUUUCUUGAACUUcuuaugcauaugaaagcucuccacgcccagaauuaaaagcccuagaaGCUCAAGAAAGCUGUGGGAGAauauggcaac	........(((((((((((((((((((.(((((...((...............................))...))))).)))))))))))))))))))..........	gma-MIR396b	scaffold183374	+	2078	2167	comp21337_c0_seq1	+	249	338	-43.6
miR396-4	GCUCAAGAAAGCUGUGGGAGA	21	gma-miR396k-3p		ggucaugcuuUUCCACAGCUUUCUUGAACUUcuuaugcauaugaaagcucuccacgcccagaauuaaaagcccuagaaGCUCAAGAAAGCUGUGGGAGAauauggcaac	........(((((((((((((((((((.(((((...((...............................))...))))).)))))))))))))))))))..........	gma-MIR396b	scaffold183374	+	2078	2167	comp21337_c0_seq1	+	249	338	-43.6
miR396-1	UUCCACAGCUUUCUUGAACUG	21	gma-miR396a-5p		ucauggcccucuuuguauucUUCCACAGCUUUCUUGAACUGcgucuaaaggguuuccuuugcaugcaugccauggcacucuagcucccacaccuuguuuugcgGUUCAAUAAAGCUGUGGGAAGauacagauagggucaacu	...(((((((.(((((((..((((((((((((.((((((((((.....(((((.......((.....(((....))).....))......)))))....)))))))))).))))))))))))..))))))).)))))))…	gma-MIR396i	scaffold155679	+	627	768					-64.6
miR396-2	GUUCAAUAAAGCUGUGGGAAG	21	gma-miR396i-3p		ucauggcccucuuuguauucUUCCACAGCUUUCUUGAACUGcgucuaaaggguuuccuuugcaugcaugccauggcacucuagcucccacaccuuguuuugcgGUUCAAUAAAGCUGUGGGAAGauacagauagggucaacu	...(((((((.(((((((..((((((((((((.((((((((((.....(((((.......((.....(((....))).....))......)))))....)))))))))).))))))))))))..))))))).)))))))…	gma-MIR396i	scaffold155679	+	627	768					-64.6
miR396-1	UUCCACAGCUUUCUUGAACUG	21	gma-miR396b-5p		cauugauuUUCCACAGCUUUCUUGAACUGuguucaugaaaauucuguugcauggguugaccgaucacaagacaguucaagaaagcuguggaauaucacca	...((((.((((((((((((((((((((((.((((((.((......)).))))((((....))))..)).)))))))))))))))))))))).))))…	mtr-MIR396c	scaffold79715	-	6038	6137					-44.1
miR396-1	UUCCACAGCUUUCUUGAACUG	21	gma-miR396a-5p		uguugugcucUUCCACAGCUUUCUUGAACUGcuaaugcuuaacgcagcuauugauguggcauagcaguucaagaaaacucuggaaaaacauggcaaa	..........(((((.((.(((((((((((((((...........................))))))))))))))).)).)))))............	mes-MIR396c	scaffold39056	+	5961	6038					-42
miR397-2	UCAUUGAGUGCAGCGUUGAUG	21	gma-miR397a	MIR397	uaaacuccccacauuggagaaacaUCAUUGAGUGCAGCGUUGAUGaaggccucauuaauaguaaauaccuuaugucucucagguacguacaugccaaaugguguuAUCGACGCUGCACUCAAUCAUguuuuuuuggcaaugugguauguaug	...((...(((((((((((((((((.((((((((((((((((((((..(((.........(((..(((((..........)))))..))).........))).)))))))))))))))))))).)))))))))...))))))))...))...	gma-MIR397b	scaffold187662	+	5268	5419					-63
miR397-1	AUCGACGCUGCACUCAAUCAU	21	gma-miR397b-3p		uaaacuccccacauuggagaaacaUCAUUGAGUGCAGCGUUGAUGaaggccucauuaauaguaaauaccuuaugucucucagguacguacaugccaaaugguguuAUCGACGCUGCACUCAAUCAUguuuuuuuggcaaugugguauguaug	...((...(((((((((((((((((.((((((((((((((((((((..(((.........(((..(((((..........)))))..))).........))).)))))))))))))))))))).)))))))))...))))))))...))...	gma-MIR397b	scaffold187662	+	5268	5419					-63
miR398-4	GGAGUGAAUCUGAGAACACAGG	22	mtr-miR398a-5p	MIR398	caaguccauauagaagaugguuuuucucagaGGAGUGAAUCUGAGAACACAGGguggauugguuuggacugccauacuaucuauuugguaucagauauuucugcauaucguuaauuuacuUUGUGUUCUCAGGUCACCCCUuugagccaaccuguuuacaugacaua	...((.(((.((((....((((...((((((((.(((.(((((((((((((..((..((((((.(((....))).)))).......(((((((((....)))).)))))....))..))..)))))))))))))))).))))))))..))))..)))).)))))...	gma-MIR398a	C50773774	-	1	167					-63.6
miR398-2	UUGUGUUCUCAGGUCACCCCU	21	gma-miR398a		caaguccauauagaagaugguuuuucucagaGGAGUGAAUCUGAGAACACAGGguggauugguuuggacugccauacuaucuauuugguaucagauauuucugcauaucguuaauuuacuUUGUGUUCUCAGGUCACCCCUuugagccaaccuguuuacaugacaua	...((.(((.((((....((((...((((((((.(((.(((((((((((((..((..((((((.(((....))).)))).......(((((((((....)))).)))))....))..))..)))))))))))))))).))))))))..))))..)))).)))))...	gma-MIR398a	C50773774	-	1	167					-63.6
miR398-3	GGGUCGUCCUGAGAUCACAUG	21	ata-miR398f-5p		ggguucuacaGGGUCGUCCUGAGAUCACAUGaagggugcucgaugguucaaaauacaacaggcauauauaugcuuguagucucguuugugccuauacuacucaucucaUGUGUUCUCAGGUCGCCCCUGcuggacuucc	((((((..(((((.((.(((((((.(((((((.(((((......(((.((((..((.((((((((....)))))))).))....)))).))).....)))))...))))))).))))))).)).)))))..))))))..	mtr-MIR398c	scaffold66199	-	1177	1423					-61
miR398-1	UGUGUUCUCAGGUCGCCCCUG	21	gma-miR398c		ggguucuacaGGGUCGUCCUGAGAUCACAUGaagggugcucgaugguucaaaauacaacaggcauauauaugcuuguagucucguuugugccuauacuacucaucucaUGUGUUCUCAGGUCGCCCCUGcuggacuucc	((((((..(((((.((.(((((((.(((((((.(((((......(((.((((..((.((((((((....)))))))).))....)))).))).....)))))...))))))).))))))).)).)))))..))))))..	mtr-MIR398c	scaffold66199	-	1177	1423					-61
miR398-3	GGGUCGUCCUGAGAUCACAUG	21	ata-miR398f-5p		ggguucuacaGGGUCGUCCUGAGAUCACAUGaagggugcucggugguucagaauacaacaggcauauaugcuuguggucucguuugugccuauacuacucaUGUGUUCUCAGGUCGCCCCUGcuggacuucc	((((((..(((((.((.(((((((.(((((((..((((......(((.((((..((.(((((((....))))))).))....)))).)))..))))..))))))).))))))).)).)))))..))))))..	mtr-MIR398c	scaffold83484	-	20	180					-58.9
miR398-1	UGUGUUCUCAGGUCGCCCCUG	21	mtr-miR398b		ggguucuacaGGGUCGUCCUGAGAUCACAUGaagggugcucggugguucagaauacaacaggcauauaugcuuguggucucguuugugccuauacuacucaUGUGUUCUCAGGUCGCCCCUGcuggacuucc	((((((..(((((.((.(((((((.(((((((..((((......(((.((((..((.(((((((....))))))).))....)))).)))..))))..))))))).))))))).)).)))))..))))))..	mtr-MIR398c	scaffold83484	-	20	180					-58.9
miR399-3	GGGCUCCUCCCCUUUGGCA	19	stu-miR399g-3p	MIR399	aucaguugcgGGGCUCCUCCCCUUUGGCAgaggugcgacgucacucacguguccccaacaacaacauaugcaugaaugaaaucaauuaauuauuuauguugauuuguguguaacugugcaucguuugaucgaucCGCCAAAGGAGAGUUGCCCUUuaacugauuc	((((((((.(((((..(((.((((((((...........................................................................................................)))))))).)))..))))).))))))))..	tcc-MIR399a	C5176337	-	81	245					-56.9
miR399-2	CGCCAAAGGAGAGUUGCCCUU	21	gma-miR399a		aucaguugcgGGGCUCCUCCCCUUUGGCAgaggugcgacgucacucacguguccccaacaacaacauaugcaugaaugaaaucaauuaauuauuuauguugauuuguguguaacugugcaucguuugaucgaucCGCCAAAGGAGAGUUGCCCUUuaacugauuc	((((((((.(((((..(((.((((((((...........................................................................................................)))))))).)))..))))).))))))))..	tcc-MIR399a	C5176337	-	81	245					-56.9
miR399-5	GGGCUUCUCUCCUUUGGCGGA	21	cme-miR399g		accagcugcgGGGCUUCUCUCCUUUGGCGGAcacucgaucgagucuucaaacaagaacaugcacaaaucaauuauauauugguuuguguaugaguuuucaguucucgaaugaccCGCCAAAGGAGAGUUGCCCUGcaauugauuc	..(((.((((((((..((((((((((((((....(((.(((((.((..((((.....(((((((((((((((.....))))))))))))))).))))..))..))))).))).))))))))))))))..)))))))).)))....	tcc-MIR399a	comp98069	-	111	255	comp98069_c0_seq1	-	111	230	-74.1
miR399-6	CGCCAAAGGAGAGUUGCCCUG	21	vvi-miR399i		accagcugcgGGGCUUCUCUCCUUUGGCGGAcacucgaucgagucuucaaacaagaacaugcacaaaucaauuauauauugguuuguguaugaguuuucaguucucgaaugaccCGCCAAAGGAGAGUUGCCCUGcaauugauuc	..(((.((((((((..((((((((((((((....(((.(((((.((..((((.....(((((((((((((((.....))))))))))))))).))))..))..))))).))).))))))))))))))..)))))))).)))....	tcc-MIR399a	comp98069	-	111	255	comp98069_c0_seq1	-	111	230	-74.1
miR399-1	UGCCAAAGGAGAGUUGCCCUG	21	gma-miR399a		aauuagcaauaGGGCACCUCUCUCCUGGCUuguaaacagacguucauuauuuugggagcaaacuauugagcuaccaaaagucaguguuaauaacaUGCCAAAGGAGAGUUGCCCUGuggcugcuu	...((((.((((((((.((((((..((((.(((.((((((((((((.((.((((....)))).)).)))))........)))..))))....))).))))..)))))).)))))))).))))…	gma-MIR399b	scaffold97899	-	1403	1527					-46.3
miR399-4	UGCCAAAGGAGAUUUGCCCUG	21	gma-miR399a		ugugcuguugaggaaugagagagcaauucuccuuuggcagagagaaggagagaacuugagcaugcacuuuucuggucUGCCAAAGGAGAUUUGCCCUGccauuuuuugacaguuuu	...(((((..(..((((..((.((((.((((((((((((((....(((((((..............)))))))..)))))))))))))).)))).))..))))..)..)))))...	mtr-MIR399c	scaffold33208	+	7133	7248					-52.5
miR403-2	GGUUUGUGCGUGCAUCUAAUC	21	bra-miR403-5p	MIR403	gcaaauugcaGGUUUGUGCGUGCAUCUAAUCuaaugaaagauuuugaaggacuuucauuuuuucccucuauuccauuuccgugUUAGAUUCACGCACAAACUUGucauuugccu	((((((.(((((((((((((((.(((((((…..((((……((.(((…..)…..))).))…….))))…))))))).))))))))))))))).))))))..	mes-MIR403b	scaffold32306	-	3772	3911					-42
miR403-1	UUAGAUUCACGCACAAACUUG	21	gma-miR403a		gcaaauugcaGGUUUGUGCGUGCAUCUAAUCuaaugaaagauuuugaaggacuuucauuuuuucccucuauuccauuuccgugUUAGAUUCACGCACAAACUUGucauuugccu	((((((.(((((((((((((((.(((((((…..((((……((.(((…..)…..))).))…….))))…))))))).))))))))))))))).))))))..	mes-MIR403b	scaffold32306	-	3772	3911					-42
miR408-1	AUGCACUGCCUCUUCCCUGGC	21	gma-miR408a-3p	MIR408	aagacaaagguagggaacaggcagagcauggauggagccaucaacagaauagagucaagaaaccgagagugagggaagaagucuguuacggcuucaaucAUGCACUGCCUCUUCCCUGGCucuaucuuuu	((((.(.((.(((((((.((((((.((((((.(((((((...((((((......((.....((.....))....)).....))))))..))))))).)))))).)))))).))))))).)).).))))..	gma-MIR408a	scaffold149057	-	1215	1344					-53.8
miR408-2	CUGGGAACAGGCAGAGCAUGG	21	ahy-miR408-5p		ugacaaaggCUGGGAACAGGCAGAGCAUGGauggagcuaucaacagaauauauagucaagaaacugagaaugagaggagaaaccuguuguggcuacacucAUGCACUGCCUCUUCCCUGGCucugucucuu	.((((.((.(.(((((.((((((.(((((..((.(((((.((((((.....................................))))))))))).))..))))).)))))).))))).).)).))))....	gma-MIR408a	scaffold135984	-	2624	2792					-51.5
miR408-1	AUGCACUGCCUCUUCCCUGGC	21	gma-miR408a-3p		ugacaaaggCUGGGAACAGGCAGAGCAUGGauggagcuaucaacagaauauauagucaagaaacugagaaugagaggagaaaccuguuguggcuacacucAUGCACUGCCUCUUCCCUGGCucugucucuu	.((((.((.(.(((((.((((((.(((((..((.(((((.((((((.....................................))))))))))).))..))))).)))))).))))).).)).))))....	gma-MIR408a	scaffold135984	-	2624	2792					-51.5
miR4415-2	AGCUGCUGACUCGUUGGUUC	20	mtr-miR4414a-5p	MIR4414	gacugagacucAGCUGCUGACUCGUUGGUUCgagagcucaccauuaaaacuguuacaacauggugugcuucugAUCCAACGAUGCGGGAGCUGCacucaguu	(((((((…(((((.(((..(((((((.(((..(((.((((((…….)…….)))))).)))..))).)))))))..))).)))))..)))))))	mtr-MIR4414a	scaffold170206	+	981	1082					-48.3
miR4415-1	AUCCAACGAUGCGGGAGCUGC	21	mtr-miR4414a-3p		gacugagacucAGCUGCUGACUCGUUGGUUCgagagcucaccauuaaaacuguuacaacauggugugcuucugAUCCAACGAUGCGGGAGCUGCacucaguu	(((((((…(((((.(((..(((((((.(((..(((.((((((…….)…….)))))).)))..))).)))))))..))).)))))..)))))))	mtr-MIR4414a	scaffold170206	+	981	1082					-48.3
miR4415-1	UUGAUUCUCAUCACAACUUGG	21	gma-miR4415a-3p	MIR4415	ugguuggaucauguugugaugggaaucaaugguugcagacaccagucacaccaagaaucccauuguaagcaugucauuuccugaaucuucucauauauauauauauauauauaucauugacuaacugguguugaaggauaaaaauccagcauugccaUUGAUUCUCAUCACAACUUGGcccagucuac	.(..(((..((.((((((((((((((((((((((((................................................................................................................)))..))))))))))))))))))))).))..)))..)…	gma-MIR4415a	scaffold31429	+	2476	2663					-70.1
miR482-2	GGAAUGGGCGGUUUGGGAAAA	21	ppe-miR482b-5p	MIR482	ggggaaugggagauuggagcuaucagaaguugugGGAAUGGGCGGUUUGGGAAAaaaugaauggauguggaucgauguucucuacacuuuuuuuUUCCCAAAGCCGCCCAUUCCGAugauuucuggugguuccucccuuuc	...(((.((((....(((((((((((((((..(.(((((((((((((((((((((((.....((.((((((.........))))))))..))))))))).)))))))))))))).)..))))))))))))))))))).)))	mdm-MIR482a	C49277508	-	12	152					-76.7
miR482-1	UUCCCAAAGCCGCCCAUUCCGA	22	gma-miR482a-3p		ggggaaugggagauuggagcuaucagaaguugugGGAAUGGGCGGUUUGGGAAAaaaugaauggauguggaucgauguucucuacacuuuuuuuUUCCCAAAGCCGCCCAUUCCGAugauuucuggugguuccucccuuuc	...(((.((((....(((((((((((((((..(.(((((((((((((((((((((((.....((.((((((.........))))))))..))))))))).)))))))))))))).)..))))))))))))))))))).)))	mdm-MIR482a	C49277508	-	12	152					-76.7
miR5037-1	AACCCUCAGAGGCUUCCACGG	21	mtr-miR5037a	MIR5037	gaaaggagcaagccuuuaguAACCCUCAGAGGCUUCCACGGuaccaugcauguuacacuuaaaucaauaaaaaaugaccagaaccguggagucGUGGAAUUACCUCUGGGUGUUAcugaagacuuuaauccuaua	...((((..(((.((((((((((.((((((((.((((((((..(((((...((((...(((......)))....))))......)))))..))))))))...)))))))).)))))))))).)))...))))...	gma-MIR5037b	C51540088	+	255	389					-49.9
miR5139-1	AAACCUGGCUCUGAUACCA	19	rgl-miR5139		cauucuuuaucuuggccauuuuuuuguauucuucuucuucgaauuuugauugucacuuauguggggccauaacccauaggucccaggaucgAAACCUGGCUCUGAUACCAcaug	……((((..(((((…(((((.((((.......((((…))))…………(((((((….()….))))))))))))))))..)))))..))))…….	rgl-miR5139	scaffold12858	+	432	545					-24.8
miR5225-1	CCUGUCGCAGGAGAGAUGACG	21	gma-miR5225	MIR5225	guauagggacuCCUGUCGCAGGAGAGAUGACGccuucucuuacuaauguaauauggugcaaauuaagccaauuuuagcagaaguugUCAUCUCUCCUCGGCACAAGUcccugcacuu	...((((((((..(((((.(((((((((((((.(((((........................................))))).))))))))))))))))))..)))))))).....	gma-MIR5225	scaffold12402	-	1785	1927					-54.7
miR5225-2	UCAUCUCUCCUCGGCACAAGU	21	ppe-miR5225-3p		guauagggacuCCUGUCGCAGGAGAGAUGACGccuucucuuacuaauguaauauggugcaaauuaagccaauuuuagcagaaguugUCAUCUCUCCUCGGCACAAGUcccugcacuu	...((((((((..(((((.(((((((((((((.(((((........................................))))).))))))))))))))))))..)))))))).....	gma-MIR5225	scaffold12402	-	1785	1927					-54.7
miR5559-1	UACUUAGUGAACGGUUGGAUC	21	gma-miR5559	MIR5559	uauuuccauuUACUUAGUGAACGGUUGGAUCacucuguaucaaccaaucauauugaagcuucauaaagaagagagaggagauguuagcuagaggaaauguagagcgaUCUCAACCCUUCACUAAGUGAaaggagauguc	........(((((((((((((.(((((((((.((((((((...((...............................................))..)))))))).)))).))))).)))))))))))))..........	gma-MIR5559	scaffold68537	+	3958	4101					-49.1
miR8175-1	CGAUCCCCGGCAACGGCGCCA	21	ath-miR8175	MIR8175	uugguagaauCGAUCCCCGGCAACGGCGCCAaaaaauugaugggaccacgacaaguguaccggaucguugaaaguaauaaaaacggugaaacuggauaucguucucagggaucgaaguaggagcag	.........((((((((.((.(((((..(((.............................................................)))...))))).)).))))))))...........		C47903550	-	1	106					-32.4
miR858-1	CUCGUUGUCUGUUCGACCUUG	21	ath-miR858b	MIR858	cuuuaucgauCUCGUUGUCUGUUCGACCUUGaauccauaauuauauaauauaaauucgaucaugacuucaaccuuaaauuaaagcugguuauaugcuuuucaugcucuugauucagaaaaaaaaaaaaaaaaaaauagagacagagagucuauuauucucaucucAAGGUCGUACAGGCAGCGAAAucgaguuucuu	........((.(((((((((((.((((((.........................................................................................................................................)))))).))))))))))).))..........	cme-MIR858	scaffold139873	-	6050	6264					-54.4
miR862-2	UCCCUCAAAGGCUUCCAGUAUU	22	csi-miR477c	MIR862_2	acucuucaugaUCCCUCAAAGGCUUCCAGUAUUcaaucauaacuugaauGCUGGAGGCUUUUGAAGGAACuugaagg	...(((((...(((.(((((((((((((((((((((.......))))))))))))))))))))).)))...))))).	mtr-MIR5204	C49425104	-	72	148					-41
miR862-1	GCUGGAGGCUUUUGAAGGAAC	21	mtr-miR5204		acucuucaugaUCCCUCAAAGGCUUCCAGUAUUcaaucauaacuugaauGCUGGAGGCUUUUGAAGGAACuugaagg	...(((((...(((.(((((((((((((((((((((.......))))))))))))))))))))).)))...))))).		C49425104	-	72	148					-41
