# Supplementary material for: Identification of drought-responsive microRNAs and their targets in Ammopiptanthus mongolicus by using high-throughput sequencing
Source: Sci Rep. 2016 Oct 4;6:34601. doi: 10.1038/srep34601 (PMC5048172; doi:10.1038/srep34601)
Supplement: Supplementary Table S2 [file srep34601-s3.xls]

## Sheet: Sheet1
Precursor ID	miRNA ID	miRNA sequence	Stem-loop precusor sequences	Secondary structures	Homologs of stem-loop sequences	Genome ID	Strand	Start	End	Transcriptome ID	Strand	Start	End	dG	Total reads
P1	miR-P1	ACGCUUCUGGUGAUUGUAUG	cuggagaaacugacagaagagagugagcacACGCUUCUGGUGAUUGUAUGagggCAUACAAUUGCGGGUGCGUgcucacuucucuuucugucagguucucauu	...(((((.(((((((((((((((((((((.((((....(..((((((((....))))))))..).)))).)))))))).)))).))))))))).)))))...	gma-MIR156a	scaffold67483	+	1243	1345	comp94439_c0_seq1	+	371	456	-57.5	16
P1	miR-P2	CAUACAAUUGCGGGUGCGU	cuggagaaacugacagaagagagugagcacACGCUUCUGGUGAUUGUAUGagggCAUACAAUUGCGGGUGCGUgcucacuucucuuucugucagguucucauu	...(((((.(((((((((((((((((((((.((((....(..((((((((....))))))))..).)))).)))))))).)))).))))))))).)))))...	gma-MIR156a	scaffold67483	+	1243	1345	comp94439_c0_seq1	+	371	456	-57.5	9
P2	miR-P3	AAGCUCUUGCUAGGUUGAUUG	uacgaagucgagcuccuugaaguccaauugAAGCUCUUGCUAGGUUGAUUGugcugcugugcuauggaucccacaguucuacccauaguauacuuuugugguaguucugcggcuuccauaucuugggagcuuaAUUGCCUACAGUUAGAUCCUUAuuuggauugaagggagcucuacaccuucua	......((.(((((((((..(((((((.(((.(.(((.(((((((.(((((.(((.(((.(.((((((..((.(((..(((((((.((....))..)).)))))..))).))..)))))).).))).))).)))))))))..))).))).).))).)))))))..))))))))).))........	gma-MIR159e	scaffold108568	+	121	200					-70.2	63
P2	miR-P4	AUUGCCUACAGUUAGAUCCUUA	uacgaagucgagcuccuugaaguccaauugAAGCUCUUGCUAGGUUGAUUGugcugcugugcuauggaucccacaguucuacccauaguauacuuuugugguaguucugcggcuuccauaucuugggagcuuaAUUGCCUACAGUUAGAUCCUUAuuuggauugaagggagcucuacaccuucua	......((.(((((((((..(((((((.(((.(.(((.(((((((.(((((.(((.(((.(.((((((..((.(((..(((((((.((....))..)).)))))..))).))..)))))).).))).))).)))))))))..))).))).).))).)))))))..))))))))).))........	gma-MIR159e	scaffold108568	+	121	200					-70.2	10
P2	miR-P5	ACAGUUCUACCCAUAGUA	uacgaagucgagcuccuugaaguccaauugaagcucuugcuagguugauugugcugcugugcuauggaucccACAGUUCUACCCAUAGUAuacuuuugugguaguucugcggcuuccauaucuugggagcuuaauugccuacaguuagauccuuauuuggauugaagggagcucuacaccuucua	......((.(((((((((..(((((((.(((.(.(((.(((((((.(((((.(((.(((.(.((((((..((.(((..(((((((.((....))..)).)))))..))).))..)))))).).))).))).)))))))))..))).))).).))).)))))))..))))))))).))........	gma-MIR159e	scaffold108568	+	121	200					-70.2	6
P3	miR-P6	AGGAUAUUGCUGGGUUGAUUG	uuuaggaguggagcuccuugaaguccaauugAGGAUAUUGCUGGGUUGAUUGagcugcugagcuauggaucccacaguucuacccaucaugaucuuuuuugugguagaccugcggcuugcauaucucgggagcuucAUUACCUUUAGUUUUAUCCUUCuuuggauugaagggagcucaacaccuucauc	(..(((.((.(((((((((..(((((((..(((((((..(((((((.(((.(((((.(((((.((((.(..((.(((.((((((((.............)).)))))).))).))..).)))).))))).))))).)))))))..)))..)))))))..)))))))..))))))))).)).)))..)..	gma-MIR159e	scaffold147679	+	971	1159					-82.9	55
P3	miR-P7	AUUACCUUUAGUUUUAUCCUUC	uuuaggaguggagcuccuugaaguccaauugAGGAUAUUGCUGGGUUGAUUGagcugcugagcuauggaucccacaguucuacccaucaugaucuuuuuugugguagaccugcggcuugcauaucucgggagcuucAUUACCUUUAGUUUUAUCCUUCuuuggauugaagggagcucaacaccuucauc	(..(((.((.(((((((((..(((((((..(((((((..(((((((.(((.(((((.(((((.((((.(..((.(((.((((((((.............)).)))))).))).))..).)))).))))).))))).)))))))..)))..)))))))..)))))))..))))))))).)).)))..)..	gma-MIR159e	scaffold147679	+	971	1159					-82.9	17
P3	miR-P8	ACAGUUCUACCCAUCAUGA	uuuaggaguggagcuccuugaaguccaauugaggauauugcuggguugauugagcugcugagcuauggaucccACAGUUCUACCCAUCAUGAucUUUUUUGUGGUAGACCUGCGGcuugcauaucucgggagcuucauuaccuuuaguuuuauccuucuuuggauugaagggagcucaacaccuucauc	(..(((.((.(((((((((..(((((((..(((((((..(((((((.(((.(((((.(((((.((((.(..((.(((.((((((((.............)).)))))).))).))..).)))).))))).))))).)))))))..)))..)))))))..)))))))..))))))))).)).)))..)..	gma-MIR159e	scaffold147679	+	971	1159					-82.9	2
P3	miR-P9	UUUUUUGUGGUAGACCUGCGG	uuuaggaguggagcuccuugaaguccaauugaggauauugcuggguugauugagcugcugagcuauggaucccACAGUUCUACCCAUCAUGAucUUUUUUGUGGUAGACCUGCGGcuugcauaucucgggagcuucauuaccuuuaguuuuauccuucuuuggauugaagggagcucaacaccuucauc	(..(((.((.(((((((((..(((((((..(((((((..(((((((.(((.(((((.(((((.((((.(..((.(((.((((((((.............)).)))))).))).))..).)))).))))).))))).)))))))..)))..)))))))..)))))))..))))))))).)).)))..)..	gma-MIR159e	scaffold147679	+	971	1159					-82.9	15
P4	miR-P10	UGUAGAGGUUGAAAGUGGAAUG	gagucuuucaUGUAGAGGUUGAAAGUGGAAUGaagccaaggaugacuugccggcauuaauuugcuacaaagcuagcuagcuagcuggauuuucccggcaagucauccuguggcuauaUUCGGCUUUCUUCCUCUCAUGugagacucua	(((((((.((((.(((((..((((((.(((((.((((((((((((((((((((....(((((.......((((((....)))))))))))...))))))))))))))).))))).))))).))))))..))))))))).)))))))..	gma-MIR169c	scaffold176164	-	1820	1972					-83.7	8
P4	miR-P11	UUCGGCUUUCUUCCUCUCAUG	gagucuuucaUGUAGAGGUUGAAAGUGGAAUGaagccaaggaugacuugccggcauuaauuugcuacaaagcuagcuagcuagcuggauuuucccggcaagucauccuguggcuauaUUCGGCUUUCUUCCUCUCAUGugagacucua	(((((((.((((.(((((..((((((.(((((.((((((((((((((((((((....(((((.......((((((....)))))))))))...))))))))))))))).))))).))))).))))))..))))))))).)))))))..	gma-MIR169c	scaffold176164	-	1820	1972					-83.7	340
P5	miR-P12	CGGCAAGUCCGCCUUGGCUAC	gggacuugcaugaagaggcagagagugcagugCAGCCAAGGAUGACUUGCCGGuguuagcgaaggcaaacaauuauugaugaggaagucaugacucauucauuuucaugcaugcuuauccucugcCGGCAAGUCCGCCUUGGCUACauugggcucucuucuucucguguaaguaccac	((.((((((((((.((((.(((((((.(((((.((((((((..(((((((((((.....................................................................)))))))))))..)))))))).))))).))))))).)))))))))))))).))..	gma-MIR169f	scaffold71988	+	1893	2070					-93	4
P5	miR-P13	UGAAGAGGCAGAGAGUGCAGUG	gggacuugcaUGAAGAGGCAGAGAGUGCAGUGcagccaaggaugacuugccgguguuagcgaaggcaaacaauuauugaugaggaagucaugacucauucauuuucaugcaugcuuauccucugccggcaaguccgccuuggcuacaUUGGGCUCUCUUCUUCUCGUGuaaguaccac	((.((((((((((.((((.(((((((.(((((.((((((((..(((((((((((.....................................................................)))))))))))..)))))))).))))).))))))).)))))))))))))).))..	gma-MIR169f	scaffold71988	+	1893	2070					-93	78
P5	miR-P14	UUGGGCUCUCUUCUUCUCGUG	gggacuugcaUGAAGAGGCAGAGAGUGCAGUGcagccaaggaugacuugccgguguuagcgaaggcaaacaauuauugaugaggaagucaugacucauucauuuucaugcaugcuuauccucugccggcaaguccgccuuggcuacaUUGGGCUCUCUUCUUCUCGUGuaaguaccac	((.((((((((((.((((.(((((((.(((((.((((((((..(((((((((((.....................................................................)))))))))))..)))))))).))))).))))))).)))))))))))))).))..	gma-MIR169f	scaffold71988	+	1893	2070					-93	244
P6	miR-P15	GAGAAGAGCUUGGGGAAGUUAUG	gagagagaugggaaaggGAGAAGAGCUUGGGGAAGUUAUGggauaugggaggaucggaaagcauaauaucucauuccuuuaugaugaugauaucuaaauuccuuuccgauuccacccauuccuaUUAUUUCCUUUCGUUCCUCUCuuuccauucuccucuc	..((((((((((..((((..((((((((.((((((.(((((.(((((((((((….((((((((((…)…))))).)))))……..))))))))).)).))))))))))).))))))))..))))))))))))))…..	gma-MIR2118a					comp62004_c0_seq1	+	21	182	-63.9	180
P6	miR-P16	UUAUUUCCUUUCGUUCCUCUC	gagagagaugggaaaggGAGAAGAGCUUGGGGAAGUUAUGggauaugggaggaucggaaagcauaauaucucauuccuuuaugaugaugauaucuaaauuccuuuccgauuccacccauuccuaUUAUUUCCUUUCGUUCCUCUCuuuccauucuccucuc	..((((((((((..((((..((((((((.((((((.(((((.(((((((((((….((((((((((…)…))))).)))))……..))))))))).)).))))))))))).))))))))..))))))))))))))…..	gma-MIR2118a					comp62004_c0_seq1	+	21	182	-63.9	260
P7	miR-P17	GAUGAGUAGAGGGUUUGAAUU	uagccuaagagagcuuccuucaguccacucaugGAUGAGUAGAGGGUUUGAAUUagcugcugacucauucauucaaacacaauagaacaggcuucaugauaugcuauugugaaugugugaaugaugcgggagguaaauuucauccuuuuuuugucugugcuuggacugaagggagcucccuuuuacuguu	(((...(((.(((((((((((((((((..((((((..((.(((((((..((.(((.((.(((..((((((((.((..((((((((......(.....).....))))))))..)).))))))))..))).)).))).))..))))))).))..))))))..))))))))))))))))).)))...)))..	gma-MIR319e	scaffold23599	-	23625	23814					-81.2	10
P8	miR-P18	UGGAUGGGUAAAGGGCUUGAAUU	uaauuuaagagagcuuccuucaguccacucaUGGAUGGGUAAAGGGCUUGAAUUagcugcugacucauucauucaaacaccauagaccagucaucaugauaugcuauugugaaugugugaaugaugcgggagcuaaauuucuccuuuuucuugucugugcuuggacugaagggagcucccuuuuguuguu	((((..(((.(((((((((((((((((..((((((..((.((((((...((.((((((.(((..((((((((.((..(((.((((....(((.....)))...)))).)))..)).))))))))..))).)))))).))...)))))).))..))))))..))))))))))))))))).)))..))))..	gma-MIR319e	scaffold5176	-	5788	5977					-85.3	2
P9	miR-P19	UGGGUGGUAGUAGGAUUUAAU	gagagagcuuucuucaguccacucaUGGGUGGUAGUAGGAUUUAAUuagcugccgacucauucauccaaaugcugagucaguacauacauagggaagggaagggaagagaagaucaucauagauagauacacucacucaguaaaugagugaaugaugcgggagacaaaUUGAAUCUUAAGCCUCCUGUACuuggacugaagggagcucccuuuuucgauc	(((.(((((..((((((((((...(((((.(((..((((((((((((.(((.(((..(((((((..((..(((((((..........................................................)))))))..))..)))))))..))).)).).)))))))))))).))).)))))...))))))))))..))))).)))........	gma-MIR319a	scaffold39257	-	177	396					-83.5	7
P6	miR-P20	UUGAAUCUUAAGCCUCCUGUAC	gagagagcuuucuucaguccacucaUGGGUGGUAGUAGGAUUUAAUuagcugccgacucauucauccaaaugcugagucaguacauacauagggaagggaagggaagagaagaucaucauagauagauacacucacucaguaaaugagugaaugaugcgggagacaaaUUGAAUCUUAAGCCUCCUGUACuuggacugaagggagcucccuuuuucgauc	(((.(((((..((((((((((...(((((.(((..((((((((((((.(((.(((..(((((((..((..(((((((..........................................................)))))))..))..)))))))..))).)).).)))))))))))).))).)))))...))))))))))..))))).)))........	gma-MIR319a	scaffold39257	-	177	396					-83.5	3
P10	miR-P21	UGAAUCUUAAGCUUCCUGUAC	ccggguaagagagcuuucuucaguccacucauggguggcaguaagguuuaauuagcugccgacucauucauccaaaugcugaguacagucaaagcuaccuaaagauacucaguaaaugagugaaugaugcgggagacaaguUGAAUCUUAAGCUUCCUGUACuuggacugaagggagcucccuuuuacuguu	.(((..(((.(((((..((((((((((...(((((.(((..((((((((((((.(((.(((..(((((((..((..((((((((...(((.............)))))))))))..))..)))))))..))).)).).)))))))))))).))).)))))...))))))))))..))))).)))...)))..	mes-MIR319b					comp86060 _c0_seq1	-	127	316	-82.5	2
P11	miR-P22	CUUGUGGUCUCGUUUGUGCC	ggguucuacagggucguccugagaucacaugaagggugcucggugguucagaauacaacaggcauauaugCUUGUGGUCUCGUUUGUGCCuauacuacucauguguucucaggucgccccugcuggacuucc	((((((..(((((.((.(((((((.(((((((..((((......(((.((((..((.(((((((....))))))).))....)))).)))..))))..))))))).))))))).)).)))))..))))))..	mtr-MIR398c	scaffold83484	-	20	180					-58.9	2
P12	miR-P23	AGAAACCUGUUGUGGCUACACU	ugacaaaggcugggaacaggcagagcauggauggagcuaucaacagaauauauagucaagaaacugagaaugagaggAGAAACCUGUUGUGGCUACACUcaugcacugccucuucccuggcucugucucuu	.((((.((.(.(((((.((((((.(((((..((.(((((.((((((.....................................))))))))))).))..))))).)))))).))))).).)).))))....	gma-MIR408a	scaffold135984	-	2624	2792					-51.5	5
P13	miR-P24	GAGAUUGGAGCUAUCAGAAGUUGUG	ggggaauggGAGAUUGGAGCUAUCAGAAGUUGUGggaaugggcgguuugggaaaaaaugaauggauguggaucgauguucucuacacuuuuuuuuucccaaagccgcccauuccgaUGAUUUCUGGUGGUUCCUCCcuuuc	...(((.((((....(((((((((((((((..(.(((((((((((((((((((((((.....((.((((((.........))))))))..))))))))).)))))))))))))).)..))))))))))))))))))).)))	mdm-MIR482a	C49277508	-	12	152					-76.7	48
P13	miR-P25	UGAUUUCUGGUGGUUCCUCC	ggggaauggGAGAUUGGAGCUAUCAGAAGUUGUGggaaugggcgguuugggaaaaaaugaauggauguggaucgauguucucuacacuuuuuuuuucccaaagccgcccauuccgaUGAUUUCUGGUGGUUCCUCCcuuuc	...(((.((((....(((((((((((((((..(.(((((((((((((((((((((((.....((.((((((.........))))))))..))))))))).)))))))))))))).)..))))))))))))))))))).)))	mdm-MIR482a	C49277508	-	12	152					-76.7	47
P14	miR-P26	GUGGUACCAGGACCUGCUUCA	ggcgccguucGUGGUACCAGGACCUGCUUCAccaaguggucuugagaucaauuccucccucaagcacaugguuAACCAGGCUCUGAUACCAUGAugguucaagc	((.(((((.(((((((.(((..((((.((.((((.(((..((((((............))))))))).)))).)).))))..))).))))))))))))))....	gma-MIR1511	scaffold149284	-	14291	14375	comp412_c0_seq1	+	5	89	-41.4	505
P15	miR-P27	AUCUUACACGCAGAAAUGAUG	cuugacccauccaauucucaUCAUUUUUGCGUGUAAUGAUCCcaaaccauuuucgcuagauuuuggguuuauggaaaaugauucugAUCUUACACGCAGAAAUGAUGucaauuuguggguucau	...(((((((..((((..((((((((((((((((((.((((......(((((((..(((((.....)))))..))))))).....))))))))))))))))))))))..)))).)))))))...	gma-MIR1515b	scaffold17861	-	2632	2755	comp14447_c0_seq1	-	101	188	-47.7	60
