# Supplementary material for: Identification of drought-responsive microRNAs and their targets in Ammopiptanthus mongolicus by using high-throughput sequencing
Source: Sci Rep. 2016 Oct 4;6:34601. doi: 10.1038/srep34601 (PMC5048172; doi:10.1038/srep34601)
Supplement: Supplementary Table S3 [file srep34601-s4.xls]

## Sheet: Sheet1
Precusor ID	miRNA ID	miRNA sequences	Length (nt)	Stem-loop precursors	Secondary structures	dG	Genome ID	Strand	Start	End	Transcriptome ID	Strand	Start	End	Total reads
P1	miR-P28	UGCCAACUUGAAGAACAAACA	21	aggcauaugaUGCCAACUUGAAGAACAAACAaauugagaggccccauucuagcaguaacuccucaauaugUUUGUUCUUCAAGUUGGCAUCauacagggau	.....((((((((((((((((((((((((((.((((((((..................)).)))))).)))))))))))))))))))))))))).......	-57.6	scaffold7099	+	5007	5131					398
	miR-P29	UUUGUUCUUCAAGUUGGCAUC	21	aggcauaugaUGCCAACUUGAAGAACAAACAaauugagaggccccauucuagcaguaacuccucaauaugUUUGUUCUUCAAGUUGGCAUCauacagggau	.....((((((((((((((((((((((((((.((((((((..................)).)))))).)))))))))))))))))))))))))).......	-57.6	scaffold7099	+	5007	5131					6023
P2	miR-P28	UGCCAACUUGAAGAACAAACA	21	ccuguaugaUGCCAACUUGAAGAACAAACAuauugaggaguuacugcuagaauggggccucucaauuugUUUGUUCUUCAAGUUGGCAUCauaugcc	…(((((((((((((((((((((((((((.((((((..(((.((…()…)))))..)))))).)))))))))))))))))))))))))))…	-52.7	scaffold7099	-	4963	5059					398
	miR-P29	UUUGUUCUUCAAGUUGGCAUC	21	ccuguaugaUGCCAACUUGAAGAACAAACAuauugaggaguuacugcuagaauggggccucucaauuugUUUGUUCUUCAAGUUGGCAUCauaugcc	…(((((((((((((((((((((((((((.((((((..(((.((…()…)))))..)))))).)))))))))))))))))))))))))))…	-52.7	scaffold7099	-	4963	5059					6023
P3	miR-P30	UAUGGUGAUACAUAUCUGAUG	21	uaugaacaUAUGGUGAUACAUAUCUGAUGauaaaaaauguagcccauuaugccaUUAGAUAUGUAUCUCCUUAUUuucaug	.........(((.((.(((((((((((((((.((...((((.....)))).)).))))))))))))))).)).)))...........	-28.1	C51959404	-	1009	1089	comp86378_c0_seq1	+	123	203	1980
	miR-P31	UUAGAUAUGUAUCUCCUUAUU	21	uaugaacaUAUGGUGAUACAUAUCUGAUGauaaaaaauguagcccauuaugccaUUAGAUAUGUAUCUCCUUAUUuucaug	.........(((.((.(((((((((((((((.((...((((.....)))).)).))))))))))))))).)).)))...........	-28.1	C51959404	-	1009	1089	comp86378_c0_seq1	+	123	203	1337
P4	miR-P32	UUGGCGCUCCAGUUGGGACUG	21	uuccacuuggUUGGCGCUCCAGUUGGGACUGaaagaccuuggcagcacuaggaagcuuaaugucccauuccaaauuaacucaacccucgcuaccaacgacuuucUGUCCCAGAUGGAGCGUCAAUCaguggaaaug	........(((((((((((((.(((((((.(((((.(.((((.(((...(((.((.(((((............)))))))....))).))).)))).).))))).))))))).)))))))))))))..........	-60.7	scaffold67359	+	2847	3078					120
	miR-P33	UGUCCCAGAUGGAGCGUCAAUC	22	uuccacuuggUUGGCGCUCCAGUUGGGACUGaaagaccuuggcagcacuaggaagcuuaaugucccauuccaaauuaacucaacccucgcuaccaacgacuuucUGUCCCAGAUGGAGCGUCAAUCaguggaaaug	........(((((((((((((.(((((((.(((((.(.((((.(((...(((.((.(((((............)))))))....))).))).)))).).))))).))))))).)))))))))))))..........	-60.7	scaffold67359	+	2847	3078					53
P5	miR-P32	UUGGCGCUCCAGUUGGGACUG	21	uuccacuuggUUGGCGCUCCAGUUGGGACUGaaagaccuugacagcacuaggaaacuuaaacucccauuccaaauucucuuaaaacgcucgcuaccaacgacuuucUGUCCCAGAUGGAGCGUCAAUCuguggaaa	........(((((((((((((.(((((((.(((((.(.(((..(((............................................)))..))).).))))).))))))).)))))))))))))..........	-53.4	C48586458	+	2	135					120
	miR-P33	UGUCCCAGAUGGAGCGUCAAUC	22	uuccacuuggUUGGCGCUCCAGUUGGGACUGaaagaccuugacagcacuaggaaacuuaaacucccauuccaaauucucuuaaaacgcucgcuaccaacgacuuucUGUCCCAGAUGGAGCGUCAAUCuguggaaa	........(((((((((((((.(((((((.(((((.(.(((..(((............................................)))..))).).))))).))))))).)))))))))))))..........	-53.4	C48586458	+	2	135					53
P6	miR-P32	UUGGCGCUCCAGUUGGGACUG	21	uuuccacuugUUGGCGCUCCAGUUGGGACUGaaagaccuuagcagcacuaggaagcuuaaagucccacuccaaauuaacucaaaauucucguuaccaaugacuuucUGUCCCAGAUGGAGCGUCAAUCgguggaaaug	.........((((((((((((.(((((((.(((((..................................................................))))).))))))).))))))))))))...........	-53.9	scaffold176362	+	821	958					120
	miR-P33	UGUCCCAGAUGGAGCGUCAAUC	22	uuuccacuugUUGGCGCUCCAGUUGGGACUGaaagaccuuagcagcacuaggaagcuuaaagucccacuccaaauuaacucaaaauucucguuaccaaugacuuucUGUCCCAGAUGGAGCGUCAAUCgguggaaaug	.........((((((((((((.(((((((.(((((..................................................................))))).))))))).))))))))))))...........	-53.9	scaffold176362	+	821	958					53
P7	miR-P34	CGCUCUGGGCAAAGGCGCUACU	22	auccccucgCGCUCUGGGCAAAGGCGCUACUuguccaggccgccacguggcgugcucugggcaaaggcgcuacuugaaguagcgccUUUAGUGGCUGAUCAGACGAGUgaacaucaga	......((((.((((((....((.(((((...........................................................))))).))..))))).).))))........	-55.7	C47138218	-	1	114					37
	miR-P35	UUUAGUGGCUGAUCAGACGAGU	22	auccccucgCGCUCUGGGCAAAGGCGCUACUuguccaggccgccacguggcgugcucugggcaaaggcgcuacuugaaguagcgccUUUAGUGGCUGAUCAGACGAGUgaacaucaga	......((((.((((((....((.(((((...........................................................))))).))..))))).).))))........	-55.7	C47138218	-	1	114					57
P8	miR-P36	CCUUUUCUUCUCAUGUUUCCUU	22	guagaauuuguuuggauuuggaugaccuCCUUUUCUUCUCAUGUUUCCUUucucuccuaaagagagaagaccaaaauugcucaugugugaugacaGGAAACAGAGAAAAAAAGGAGaguauacaaauccauuuguuucggg	...(((......((((((((....((((((((((.(((((.(((((((((((((((.....))))))).......((..(......)..))...))))))))))))).)))))))).))...)))))))).....)))...	-51.5	scaffold10304	-	20251	20391	comp111691_c0_seq1	-	229	369	49
	miR-P37	GGAAACAGAGAAAAAAAGGAG	21	guagaauuuguuuggauuuggaugaccuCCUUUUCUUCUCAUGUUUCCUUucucuccuaaagagagaagaccaaaauugcucaugugugaugacaGGAAACAGAGAAAAAAAGGAGaguauacaaauccauuuguuucggg	...(((......((((((((....((((((((((.(((((.(((((((((((((((.....))))))).......((..(......)..))...))))))))))))).)))))))).))...)))))))).....)))...	-51.5	scaffold10304	-	20251	20391	comp111691_c0_seq1	-	229	369	20
P9	miR-P38	AAAUGUCAGCCGUUGGAUUAA	21	uuaugcagcaaaacucccccuccaccauuacuuuaaucAAAUGUCAGCCGUUGGAUUAAucuaacccauggagaaagauuucucagcuguuagauuAAUCCAACGGCUGACAUUUGAcuagugggaguuuugccacagag	...((..(((((((((((...........(((....(((((((((((((((((((((((((((((.....(((((....)))))....)))))))))))))))))))))))))))))..))))))))))))))..))...	-71.2	scaffold131838	+	915	1054					43
	miR-P39	AAUCCAACGGCUGACAUUUGA	21	uuaugcagcaaaacucccccuccaccauuacuuuaaucAAAUGUCAGCCGUUGGAUUAAucuaacccauggagaaagauuucucagcuguuagauuAAUCCAACGGCUGACAUUUGAcuagugggaguuuugccacagag	...((..(((((((((((...........(((....(((((((((((((((((((((((((((((.....(((((....)))))....)))))))))))))))))))))))))))))..))))))))))))))..))...	-71.2	scaffold131838	+	915	1054					18
P10	miR-P38	AAAUGUCAGCCGUUGGAUUAA	21	cacuagucAAAUGUCAGCCGUUGGAUUAAucuaacagcugagaaaucuuucuccauggguuagauuAAUCCAACGGCUGACAUUUGAuuaaag	...((((((((((((((((((((((((((((((((....(((((....))))).....))))))))))))))))))))))))))))))))...	-57	scaffold131838	-	885	977					43
	miR-P39	AAUCCAACGGCUGACAUUUGA	21	cacuagucAAAUGUCAGCCGUUGGAUUAAucuaacagcugagaaaucuuucuccauggguuagauuAAUCCAACGGCUGACAUUUGAuuaaag	...((((((((((((((((((((((((((((((((....(((((....))))).....))))))))))))))))))))))))))))))))...	-57	scaffold131838	-	885	977					18
P11	miR-P40	UCAUUAAUCAUCUACUGAACU	21	aauagauaacUCAUUAAUCAUCUACUGAACUauauuaaccauccacugauauacucauuaaugguuaauacagUUCAGUGGAUGGUUAGUGAGUuacccauuua	......(((((((((((((((((((((((((.((((((((((....(((.....)))...)))))))))).)))))))))))))))))))))))))........	-55.7	scaffold9187	+	1193	1282					17
	miR-P41	UUCAGUGGAUGGUUAGUGAGU	21	aauagauaacUCAUUAAUCAUCUACUGAACUauauuaaccauccacugauauacucauuaaugguuaauacagUUCAGUGGAUGGUUAGUGAGUuacccauuua	......(((((((((((((((((((((((((.((((((((((....(((.....)))...)))))))))).)))))))))))))))))))))))))........	-55.7	scaffold9187	+	1193	1282					24
P12	miR-P42	UGCUUAGACGAGUGAAACAUC	21	uccacuugucUGCUUAGACGAGUGAAACAUCagaaaagugaucagcauauuuuugaaacgucugcuuaucacucguuugaUGUUUCACUCGUCUAAGCAGAcuaauauagu	........((((((((((((((((((((((((((..((((((.((((.((.........)).)))).))))))..))))))))))))))))))))))))))..........	-59.7	C46009138	-	1	102					19
	miR-P43	UGUUUCACUCGUCUAAGCAGA	21	uccacuugucUGCUUAGACGAGUGAAACAUCagaaaagugaucagcauauuuuugaaacgucugcuuaucacucguuugaUGUUUCACUCGUCUAAGCAGAcuaauauagu	........((((((((((((((((((((((((((..((((((.((((.((.........)).)))).))))))..))))))))))))))))))))))))))..........	-59.7	C46009138	-	1	102					24
P13	miR-P44	AUCUCUAUUAUUGGAUGGAUU	21	cuuuaacauaAUCUCUAUUAUUGGAUGGAUUucacuugagaucuacuaaaucacauggguccacucuuuauucugugggucuuacaugaaaUCCAUCCAAUAAUAGAGAGUGuguugaaaug	.(((((((((.(((((((((((((((((((((((..((((((((((..(((.....(((....)))...)))..))))))))))..))))))))))))))))))))))).)))))))))…	-59.9	scaffold34347	-	807	928					11
	miR-P45	UCCAUCCAAUAAUAGAGAGUG	21	cuuuaacauaAUCUCUAUUAUUGGAUGGAUUucacuugagaucuacuaaaucacauggguccacucuuuauucugugggucuuacaugaaaUCCAUCCAAUAAUAGAGAGUGuguugaaaug	.(((((((((.(((((((((((((((((((((((..((((((((((..(((.....(((....)))...)))..))))))))))..))))))))))))))))))))))).)))))))))…	-59.9	scaffold34347	-	807	928					10
P14	miR-P46	AUCUUUGUUAAUGGGUAAAUU	21	cuucaacauaAUCUUUGUUAAUGGGUAAAUUucaugaggacccauaugauuuaauggaucucacauaaaaUUUAUCCAAUAACAAAGACUGuguuagaaaa	((..((((((.(((((((((.(((((((((((.(((.(((.((((........)))).)))..))).))))))))))).))))))))).))))))))....	-36.7	comp27654	+	1904	2004	comp27654_c0_seq1	+	1904	2004	12
	miR-P47	UUUAUCCAAUAACAAAGACUG	21	cuucaacauaAUCUUUGUUAAUGGGUAAAUUucaugaggacccauaugauuuaauggaucucacauaaaaUUUAUCCAAUAACAAAGACUGuguuagaaaa	((..((((((.(((((((((.(((((((((((.(((.(((.((((........)))).)))..))).))))))))))).))))))))).))))))))....	-36.7	comp27654	+	1904	2004	comp27654_c0_seq1	+	1904	2004	28
P15	miR-P46	AUCUUUGUUAAUGGGUAAAUU	21	cuucaacauaAUCUUUGUUAAUGGGUAAAUUucaugaggacccaugugauuuaauggaucucacauaaaaUUUACCCAAUAACAAAGACUGuguuagagaa	((..((((((.(((((((((.(((((((((((.(((.(((.((((........)))).)))..))).))))))))))).))))))))).))))))..))..	-41.4	scaffold107433	-	2122	2222					12
	miR-P48	UUUACCCAAUAACAAAGACUG	21	cuucaacauaAUCUUUGUUAAUGGGUAAAUUucaugaggacccaugugauuuaauggaucucacauaaaaUUUACCCAAUAACAAAGACUGuguuagagaa	((..((((((.(((((((((.(((((((((((.(((.(((.((((........)))).)))..))).))))))))))).))))))))).))))))..))..	-41.4	scaffold107433	-	2122	2222					85
P16	miR-P49	GUUAAUUACGUUCAGUGGAUG	21	caaauacgugGUUAAUUACGUUCAGUGGAUGauuaaugaguugugauccuuuauuacauccauuaaccaUCCACUGAACGUAAUUAACCAcguauuugaa	........(((((((((((((((((((((((.((((((.(.((((((.....)))))).))))))).)))))))))))))))))))))))..........	-60.7	scaffold8106	-	10350	10640					71
	miR-P50	UCCACUGAACGUAAUUAACCA	21	caaauacgugGUUAAUUACGUUCAGUGGAUGauuaaugaguugugauccuuuauuacauccauuaaccaUCCACUGAACGUAAUUAACCAcguauuugaa	........(((((((((((((((((((((((.((((((.(.((((((.....)))))).))))))).)))))))))))))))))))))))..........	-60.7	scaffold8106	-	10350	10640					15
P17	miR-P51	UGCUUUCACCCGUCUAAGCCU	21	UGCUUUCACCCGUCUAAGCCUucguuugucugaugauuuucacccgucuauagaccugugguuagagagagagagCGAGACAGAGGAAGCAAAGAGagagagag	.(((......(((((((.(..((((..((.(((.(((.((((((......(((..(((....)))..))))))))).)))))).)).)))).).))))))).....))).	-25.8	C46225410	-	1	104					32
	miR-P52	CGAGACAGAGGAAGCAAAGAG	21	UGCUUUCACCCGUCUAAGCCUucguuugucugaugauuuucacccgucuauagaccugugguuagagagagagagCGAGACAGAGGAAGCAAAGAGagagagag	.(((......(((((((.(..((((..((.(((.(((.((((((......(((..(((....)))..))))))))).)))))).)).)))).).))))))).....))).	-25.8	C46225410	-	1	104					29
P18	miR-P53	UUCCUAUCUUGUGUCAUGACU	21	gucucauaucUUCCUAUCUUGUGUCAUGACUaauguuuagaagagggcagucgcuccuaaaucuCAUGACAGAAGAUAGGAAGAuaugagaaug	........((((((((((((.((((((((.....((((((....((((....)))))))))).)))))))).))))))))))))..........	-49.1	scaffold158114	+	855	948					22
	miR-P54	CAUGACAGAAGAUAGGAAGA	20	gucucauaucUUCCUAUCUUGUGUCAUGACUaauguuuagaagagggcagucgcuccuaaaucuCAUGACAGAAGAUAGGAAGAuaugagaaug	........((((((((((((.((((((((.....((((((....((((....)))))))))).)))))))).))))))))))))..........	-49.1	scaffold158114	+	855	948					11
P19	miR-P55	CGAGUGAAACAGUAGACGGGU	21	uuacagaagaCGAGUGAAACAGUAGACGGGUuacacgucuacugucaauuggcugcuucgacccgucuucuauggCCCGUCUGCUGUUUCACCCGUcuguuauaacu	........((((.((((((((((((((((((((.......................................)))))))))))))))))))).))))..........	-44.3	C51643034	-	86	192					12
	miR-P56	CCCGUCUGCUGUUUCACCCGU	21	uuacagaagaCGAGUGAAACAGUAGACGGGUuacacgucuacugucaauuggcugcuucgacccgucuucuauggCCCGUCUGCUGUUUCACCCGUcuguuauaacu	........((((.((((((((((((((((((((.......................................)))))))))))))))))))).))))..........	-44.3	C51643034	-	86	192					19
P20	miR-P57	UAAGGGUGUAUCCAUCGUUGA	21	agugagaaagUAAGGGUGUAUCCAUCGUUGAuuacuuuaaaugaguugaaaucucaauacacuuuaauuaaucAAUGGUGGAUAUACUCUUUCUuucugacuuu	.(((((((((((((((((((((((..(((((((.(((((.().))))).)).))))).)))))))))))))))))))))))…	-36.8	scaffold91295	-	5755	5955					135
	miR-P58	AAUGGUGGAUAUACUCUUUCU	21	agugagaaagUAAGGGUGUAUCCAUCGUUGAuuacuuuaaaugaguugaaaucucaauacacuuuaauuaaucAAUGGUGGAUAUACUCUUUCUuucugacuuu	.(((((((((((((((((((((((..(((((((.(((((.().))))).)).))))).)))))))))))))))))))))))…	-36.8	scaffold91295	-	5755	5955					32
P21	miR-P59	CUUCAUUUUUUCUCCAUCCAAA	22	uaaaaucucuCUUCAUUUUUUCUCCAUCCAAAcuucagccguuggauugaucuaaaaguuaacggcugaaguuUGGAUGGAGAGAGGAUGGAGGGagauuuugga	((((((((((((((((((((((((((((((((((((((((((((.(((…()…)))))))))))))))))))))))))))))))))))))))))))))))..	-71.3	scaffold156071	+	5316	5468					20
	miR-P60	UGGAUGGAGAGAGGAUGGAGGG	22	uaaaaucucuCUUCAUUUUUUCUCCAUCCAAAcuucagccguuggauugaucuaaaaguuaacggcugaaguuUGGAUGGAGAGAGGAUGGAGGGagauuuugga	((((((((((((((((((((((((((((((((((((((((((((.(((…()…)))))))))))))))))))))))))))))))))))))))))))))))..	-71.3	scaffold156071	+	5316	5468					275
P22	miR-P61	UGUUUGGGAGAAGUGGGAAAG	21	uaagggucUGUUUGGGAGAAGUGGGAAAGaggggaaaucuuacagaaaguacuaugcuuucccucccuccucuuacUUUUCCGCCUCUUUCAAACAGacccgcagu	...(((((((((((..(((.(((((((((((((((.........((((((.....))))))......))))))..))))))))).)))..))))))))))).....	-50.6	scaffold11272	-	4948	5053					62
	miR-P62	UUUUCCGCCUCUUUCAAACAG	21	uaagggucUGUUUGGGAGAAGUGGGAAAGaggggaaaucuuacagaaaguacuaugcuuucccucccuccucuuacUUUUCCGCCUCUUUCAAACAGacccgcagu	...(((((((((((..(((.(((((((((((((((.........((((((.....))))))......))))))..))))))))).)))..))))))))))).....	-50.6	scaffold11272	-	4948	5053					45
P23	miR-P63	GGUCGAAACCGUUGGAUGAAG	21	ucaugaauucacuaGGUCGAAACCGUUGGAUGAAGauuggacgauucauauuuuaagcucgguacaucauauuuaaauaauaaacucggaaugugagucguucuagauuuUCAUCCAACCGUUCCGACCUAcugaaugcaaug	.(((..(((((.(((((((.(((.(((((((((((((((((((((((((((((..((...........................))..)))))))))))))))..)))))))))))))).))).))))))).)))))...)))	-58.5	scaffold122283	+	2226	2368					22
	miR-P64	UCAUCCAACCGUUCCGACCUA	21	ucaugaauucacuaGGUCGAAACCGUUGGAUGAAGauuggacgauucauauuuuaagcucgguacaucauauuuaaauaauaaacucggaaugugagucguucuagauuuUCAUCCAACCGUUCCGACCUAcugaaugcaaug	.(((..(((((.(((((((.(((.(((((((((((((((((((((((((((((..((...........................))..)))))))))))))))..)))))))))))))).))).))))))).)))))...)))	-58.5	scaffold122283	+	2226	2368					125
P24	miR-P65	UAACUGCUACGUAUAGGGACU	21	aauaauccguUAACUGCUACGUAUAGGGACUgaaugaaaaauuugugucacguauagggacccaauaauuuagguuaaaguaauaaucugaucccuauacguaacacaaauucuucauuuagUCCCUAUACGUAGUAGUUAACggaucauuag	(((.((((((((((((((((((((((((((((((((((.(((((((((.(((((((((((.........((((((((..()..))))))))))))))))))).))))))))).)))))))))))))))))))))))))))))))))).)))..	-91	scaffold146076	+	6767	6919	comp118274_c0_seq1	+	39	191	589
	miR-P66	UCCCUAUACGUAGUAGUUAAC	21	aauaauccguUAACUGCUACGUAUAGGGACUgaaugaaaaauuugugucacguauagggacccaauaauuuagguuaaaguaauaaucugaucccuauacguaacacaaauucuucauuuagUCCCUAUACGUAGUAGUUAACggaucauuag	(((.((((((((((((((((((((((((((((((((((.(((((((((.(((((((((((.........((((((((..()..))))))))))))))))))).))))))))).)))))))))))))))))))))))))))))))))).)))..	-91	scaffold146076	+	6767	6919	comp118274_c0_seq1	+	39	191	17
