# Supplementary material for: Identification of drought-responsive microRNAs and their targets in Ammopiptanthus mongolicus by using high-throughput sequencing
Source: Sci Rep. 2016 Oct 4;6:34601. doi: 10.1038/srep34601 (PMC5048172; doi:10.1038/srep34601)
Supplement: Supplementary Table S4 [file srep34601-s5.xls]

## Sheet: Sheet1
Precursor ID	miRNA ID	miRNA sequence	Length (nt)	Stem-loop precursors	Secondary structures	dG	GenomeID	Strand	Start	End	Transcriptome ID	Strand	Start	End	Total reads
P1	miR-C1	AGAGGCAGCAUUGCACGAGAG	21	uuggugcugcAGAGGCAGCAUUGCACGAGAGgauccauaugucauuuuaauguagauucucuCUCCUGCGGUGCUGCCUCUGCugcaauaaaa	(((.(((.(((((((((((((((((.(((((((((.((((.........)))).)))))))))...))))))))))))))))).))).)))..	-52.2	scaffold12643	+	2186	2278					9
P1	miR-C2	CUCCUGCGGUGCUGCCUCUGC	21	uuggugcugcAGAGGCAGCAUUGCACGAGAGgauccauaugucauuuuaauguagauucucuCUCCUGCGGUGCUGCCUCUGCugcaauaaaa	(((.(((.(((((((((((((((((.(((((((((.((((.........)))).)))))))))...))))))))))))))))).))).)))..	-52.2	scaffold12643	+	2186	2278					28
P2	miR-C3	UUUUCGGUAGGAGAGAGAAAG	21	auacuagauuUUUUCGGUAGGAGAGAGAAAGacacauguaauaaaauauuauuauuacaugugucuUUCUCUCUCCUACCGAAAAAAgccagugaccg	.((((...((((((((((((((((((((((((((((((((((((...)...))))))))))))))))))))))))))))))))))) )...) ) ) ).....	-61.2	scaffold38397	-	3074	3242					39
P2	miR-C4	UUCUCUCUCCUACCGAAAAAA	21	auacuagauuUUUUCGGUAGGAGAGAGAAAGacacauguaauaaaauauuauuauuacaugugucuUUCUCUCUCCUACCGAAAAAAgccagugaccg	. ((((...((((((((((((((((((((((((((((((((((((...)...))))))))))))))))))))))))))))))))))) )...) ) ) ).....	-61.2	scaffold38397	-	3074	3242					3
P3	miR-C5	UGAUUGAAAUUCAUGUGGGUC	21	ucucucuuaaUGAUUGAAAUUCAUGUGGGUCcuacuaaauuuaagagggacccauaugaauuagugggaCUCACAUGAAUUUCAACCAAUGggaaagagu	........(.((.(((((((((((((((((((((((((.((((....(....)...))))))))))))))))))))))))))))).)).)..........	-46.1	scaffold163675	-	427	526					19
P3	miR-C6	CUCACAUGAAUUUCAACCAAUG	22	ucucucuuaaUGAUUGAAAUUCAUGUGGGUCcuacuaaauuuaagagggacccauaugaauuagugggaCUCACAUGAAUUUCAACCAAUGggaaagagu	........(.((.(((((((((((((((((((((((((.((((....(....)...))))))))))))))))))))))))))))).)).)..........	-46.1	scaffold163675	-	427	526					4
P4	miR-C7	UGGUUGAAAUUCAUGUGCGUC	21	acauuccaauUGGUUGAAAUUCAUGUGCGUCcuacaaaauucaaaugggauccacaugaauuagugagaCCCAUAUGAAUUUCGACCAAUAggaggau	........(((((((((((((((((((.(((.(((..((((((..(((...)))..)))))).))).))).)))))))))))))))))))..........	-42	C46725276 58	+	12	110					115
P4	miR-C8	CCCAUAUGAAUUUCGACCAAUA	22	acauuccaauUGGUUGAAAUUCAUGUGCGUCcuacaaaauucaaaugggauccacaugaauuagugagaCCCAUAUGAAUUUCGACCAAUAggaggau	........(((((((((((((((((((.(((.(((..((((((..(((...)))..)))))).))).))).)))))))))))))))))))..........	-42	C46725276 58	+	12	110					1
P5	miR-C9	CCAUGUCUCAACCAAUAAUAU	21	ggcguaucaaaCCAUGUCUCAACCAAUAAUAUuuugcuauguaaguuaaaauuuuauuuaagauugaaaaaaacuuaauauaugguaaaauaUUAUUGGUUGGGACAUGGUGUggcacaccaa	((.((..((.(((((((((((((((((((((((((((((((((((((....(((((........)))))..))))...))))))))))))))))))))))))))))))))).))..)).))..	-56.2	scaffold48011	-	5663	5785					5
P5	miR-C10	UUAUUGGUUGGGACAUGGUGU	21	ggcguaucaaaCCAUGUCUCAACCAAUAAUAUuuugcuauguaaguuaaaauuuuauuuaagauugaaaaaaacuuaauauaugguaaaauaUUAUUGGUUGGGACAUGGUGUggcacaccaa	((.((..((.(((((((((((((((((((((((((((((((((((((....(((((........)))))..))))...))))))))))))))))))))))))))))))))).))..)).))..	-56.2	scaffold48011	-	5663	5785					162
P6	miR-C11	UUGGUCAAGGAAUUCUAUGCC	21	ugcaaggcggcaaugggagaccuugaccaauuuuccuuggacuggguugcaggaaUUGGUCAAGGAAUUCUAUGCCaacauuuacu	........((((.(((((..(((((((((((..((((..(((...)))..)))))))))))))))..)))))))))..........	-32.6	scaffold42185	+	9567	9652					63
P7	miR-C12	AGCAGCUGUUUCACUCGUCUGCCU	24	gugaucAGCAGCUGUUUCACUCGUCUGCCUaucacucgucugaugcuuuagacgggugaagcaucagacaggugauagaCAGACGAGUGAAACAUGUGCUGau	...(((((((..(((((((((((((((.(((((((..(((((((((((((......)))))))))))))..))))))).)))))))))))))))..)))))))	-69	C46818811	+	9	111					23
P7	miR-C13	CAGACGAGUGAAACAUGUGCUG	22	gugaucAGCAGCUGUUUCACUCGUCUGCCUaucacucgucugaugcuuuagacgggugaagcaucagacaggugauagaCAGACGAGUGAAACAUGUGCUGau	...(((((((..(((((((((((((((.(((((((..(((((((((((((......)))))))))))))..))))))).)))))))))))))))..)))))))	-69	C46818811	+	9	111					7
P8	miR-C14	CAACCCCACAACAGUUUUGGC	21	cacCAACCCCACAACAGUUUUGACuucaccaauaguggacucaucuccaacuagaagaagaccacgacaagaaaacaaggcuacacucaucuccaauuuuggugaagcCAAAACUGUUGUGGGGUUGAUg	...(((((((((((((((((((.(((((((((..((((.(((.(((......))).).)).))))............((......))...........))))))))).)))))))))))))))))))...	-55.1	scaffold909	+	7981	8110					3
P8	miR-C15	CAAAACUGUUGUGGGGUUGGU	21	cacCAACCCCACAACAGUUUUGACuucaccaauaguggacucaucuccaacuagaagaagaccacgacaagaaaacaaggcuacacucaucuccaauuuuggugaagcCAAAACUGUUGUGGGGUUGAUg	...(((((((((((((((((((.(((((((((..((((.(((.(((......))).).)).))))............((......))...........))))))))).)))))))))))))))))))...	-55.1	scaffold909	+	7981	8110					13
P9	miR-C16	UUUCUUCACCCGUCUGAAGCU	21	cuauaaaauaUUUCUUCACCCGUCUGAAGCUgaaaaucuucaucagaucagaaggguaucagacgggugaagaaauguucacccguc	........(((((((((((((((((((.(((......((((.........))))))).)))))))))))))))))))..........	-36.9	C47322277	+	28	114					21
P10	miR-C17	UGAAUCACCCGUCUGAUGACU	21	guccucuauggcaucagacgggugauucacucgucugacgacuaucaucagacgggUGAAUCACCCGUCUGAUGACUaucagacacc	.......(((((((((((((((((((((((((((((((.(.....).))))))))))))))))))))))))))).))))........	-52	C47797729	-	46	124					23
P11	miR-C18	UUAGUCCCUAUACGUAGUAGU	21	uuaaugauccgugaacuacuauguauagggacuaaaugaagaauuugugucauguguagugaccagauuauuacuuuaaccuaaauuauugggucccuauacguggcacaaauucuucauUUAGUCCCUAUACGUAGUAGUucacggaucau	(((((((((((((((((((((((((((((((((((((((((((((((((((((((((((.((((..((.(((...........))).))..)))).))))))))))))))))))))))))))))))))))))))))))))))))))))))))))).................((((...((.(((..(((...)))..))).))....))))..	-109.6	scaffold21137	+	12032	12245					57
P12	miR-C19	UGGCGCGCUCUGGGCAAAGGC	21	ccacgUGGCGCGCUCUGGGCAAAGGCgcuacuggaagcagcgccuuugcccagagcgcgucacgugacu	.((((((((((((((((((((((((((((.(.....).))))))))))))))))))))))))))))...	-62.4	C46288104	+	1	69					14
P13	miR-C20	ACUUAAUGAAACCAACUUGAC	21	gauuugacACUUAAUGAAACCAACUUGACaguuuacgagccauuauaagacaucauugacaucacuuuaaugguccaaugcacaucaccaagugucauauaagaaugacacgcaagcuguCAAGCUGGUCUCAUUAAGUGUcaaaucagucgcacaugug	(((((((((((((((((.((((.(((((((((((....(((((((.(((...............)))))))))).................(((((((......)))))))..))))))))))).)))).)))))))))))))))))...(((....)))	-62	scaffold71964	+	7048	7207					2
P13	miR-C21	CAAGCUGGUCUCAUUAAGUGU	21	gauuugacACUUAAUGAAACCAACUUGACaguuuacgagccauuauaagacaucauugacaucacuuuaaugguccaaugcacaucaccaagugucauauaagaaugacacgcaagcuguCAAGCUGGUCUCAUUAAGUGUcaaaucagucgcacaugug	(((((((((((((((((.((((.(((((((((((....(((((((.(((...............)))))))))).................(((((((......)))))))..))))))))))).)))).)))))))))))))))))...(((....)))	-62	scaffold71964	+	7048	7207					37
P14	miR-C22	CGCCGGGAGGAAAUGGAUGUG	21	gagggcgagCGCCGGGAGGAAAUGGAUGUGgccgucgugcgucacaagucgucaccuaaacacgacggccACAUCCAUUUCCUCCCGGCGCucgcgaucgu	((..(((((((((((((((((((((((((((((((((((.((.((.....)).)).....)))))))))))))))))))))))))))))))))))..))..	-82.1	scaffold66398	+	11822	11976					2
P14	miR-C23	ACAUCCAUUUCCUCCCGGCGC	21	gagggcgagCGCCGGGAGGAAAUGGAUGUGgccgucgugcgucacaagucgucaccuaaacacgacggccACAUCCAUUUCCUCCCGGCGCucgcgaucgu	((..(((((((((((((((((((((((((((((((((((.((.((.....)).)).....)))))))))))))))))))))))))))))))))))..))..	-82.1	scaffold66398	+	11822	11976					16
P15	miR-C24	CUCGUCUGCAAUUUCACCCGU	21	aucacuuguccgccgaggCUCGUCUGCAAUUUCACCCGUcuacugaaucucgucuucuguucacuugucugcuaagaagaugagcgaaccuucagacgggucauggcagaCGAGUGAAACUGCAGACGGGUcacagcagaugaguggcgg	.(((((..((.((...((((((((((((.((((((.(((((.((....(((((((...((((.((..(((.......)))..)).))))....)))))))....)).))))).)))))).))))))))))))...)).))..)))))...	-72.3	C49403492	+	1	150					2
P15	miR-C25	CGAGUGAAACUGCAGACGGGU	21	aucacuuguccgccgaggCUCGUCUGCAAUUUCACCCGUcuacugaaucucgucuucuguucacuugucugcuaagaagaugagcgaaccuucagacgggucauggcagaCGAGUGAAACUGCAGACGGGUcacagcagaugaguggcgg	.(((((..((.((...((((((((((((.((((((.(((((.((....(((((((...((((.((..(((.......)))..)).))))....)))))))....)).))))).)))))).))))))))))))...)).))..)))))...	-72.3	C49403492	+	1	150					18
P16	miR-C26	UUAGAGAGCGCAAGACAGAGG	21	ugcucucugucucgcgcucucucucuacagaugggugguucuauagauggguggUUAGAGAGCGCAAGACAGAGGaa	...(((((((((.(((((((((..((((..(((((....)))))......))))..))))))))).)))))))))..	-41.7	C47049392	+	38	114					16
P17	miR-C26	UUAGAGAGCGCAAGACAGAGG	21	cuauuugcuuccucugucuugugcucucuaaccaugauggguggUUAGAGAGCGCAAGACAGAGGaagcaaaaag	(((((((((((((.((((((((((((((((((((((((((((((((.....)))))))))))))))))))))))))))))))).)))))))))))))...	-59.3	C47865704	+	1	100					16
P18	miR-C27	CAAGAAUAUAAAAUGCGGGUC	21	auuuggugcuCAAGAAUAUAAAAUGCGGGUCaaauagucucugacagggauuaaaaugucgcuaaaaauuaccuuaaaaagaaccaauuuaacucgcauuuuacauucuuaagaaccaaauug	...........((((((.((((((((((((.((((.(..(((...(((.......................))).....)))..).)))).)))))))))))).)))))).............	-33.7	C49988499	-	17	139					18
P19	miR-C28	UUAGCUGGUACAAAUUUUAAC	21	aucagaaguuUUAGCUGGUACAAAUUUUAACaguaguucuugcaauucaaugcuaaaacuuugcaggaacuauugcuaaaauuuguguuaguuaaaacuucaaau	...((((((..((((((((((((..(((((((((((.(((((((((((((((...............))))))))))))))).)))))))))))..))))))))))))..))))))..	-49.4	C47604847	+	4	121					16
P20	miR-C29	UGAUUAAUUACGUUCAGUGGA	21	uucaaauacgUGAUUAAUUACGUUCAGUGGAuaguuaauagauguaaaaagggggucacaauucauuaaucauccacugaauguaauuaaccacguauuugaa	...((((((((((((((((.(((((((((((((((((((..(((((..((.................))..)))))..))))))))))))))))))).))))))))))))))))	-46.3	C49737515	+	53	166					11
P21	miR-C29	UGAUUAAUUACGUUCAGUGGA	21	UGAUUAAUUACGUUCAGUGGAuuguuaaugaguugugacccauuguuauauccauuaaucauccacugaacuuaauuaaccacg	((.(((((((.(((((((((((..((((((...((((((.....))))))..))))))..))))))))))).))))))).))..	-32.9	C50445547	+	1	84					11
P22	miR-C30	UCUGUCACACUCGUUGGAGAAC	22	aaaccggugcUCUGUCACACUCGUUGGAGAACugcuugggcugccccuuaggacugcauuuucguccuuagccuagcugagggcaggccacgcucaucuucacuuguuugacugagcacagguuugu	........((((.((((.((..((.(((((...((.(((.((((((..................................)))))).))).))...)))))))..)).)))).))))..........	-57.4	scaffold170121	-	462	588					10
P23	miR-C31	UGGUUGAAAUUAGUGUGGGUC	21	ucucuucuauUGGUUGAAAUUAGUGUGGGUCccacuaauucauguggguccuacuugaauuuuggagggcccacaugaauuucaaccaaugugagaaggug	..(((..((((((((((((((..(((((((((....((((((.((((...)))).)))))).....)))))))))..))))))))))))))..))).....	-46.3	scaffold170615	+	700	800					37
P24	miR-C32	AAUUUUGAAAGGUUGCCGGUG	21	cuuagaaggggacuggcgcccuuccaaaauuggccaaucacagcgaauauauauagcaugguauaugaauaugaacacugugacuguaauuggccAAUUUUGAAAGGUUGCCGGUGccuuuccaag	...(((((.((((((.((((((..((((.((((((((((((((.((((((..(((((((......))))))).............)).)))).)))))))))))))).))))..)))))).)))))).)))))...	-57.8	scaffold10442	+	1966	2101					19
P25	miR-C32	AAUUUUGAAAGGUUGCCGGUG	21	uauaaggggaccggcgcccuuccaaaauuggccaaucacagcaaacauauauagcauggaauaugaauaugaacacagugacugugauuggccAAUUUUGAAAGGUUGCCGGUGccuuuccaag	...(((((.(((((((.((((.(((((((((((((((((((((..(((((....((((...)))).))))).......)).))))))))))))))))))).)))).))))))).))))).....	-59.1	scaffold163531	-	8	131					18
P26	miR-C33	CAUGGAUAUAGAAUUGGAGGU	21	gauaaaagguggaaacaggcCAUGGAUAUAGAAUUGGAGGUauuggagaaaaauaaaacaugggaauugguuacuuuaccagaaggaaagaaaccaguucccauguuuuauuuuucuccaaugccuccaauucuguauccauggccuguuuccaaucuuuu	...(((((((((((((((((((((((((((((((((((((((((((((((((((((((((((((((((((((.((((.((....)))))).))))))))))))))))))))))))))))))))))))))))))))))))))))))))))))))).))))))	-121	scaffold79977	+	2082	2242					28
P27	miR-C34	UGAUGACUGUUAGUGAAGAAAC	22	gaugggugaagaaaugucuccacugauagucaucagacgggugaucauuucuuaacccgucUGAUGACUGUUAGUGAAGAAACauucacccguc	((((((((((......(((.((((((((((((((((((((((............)))))))))))))))))))))).)))....))))))))))	-58.2	C48502008	+	37	130					17
P28	miR-C35	AUUAAGUGUAAGCAAAAAAUG	21	guauaaauuauuuuucguuuacauucaaucucauuuauugauuuuauuuuuauccauuaguauaaaauuauuauuaaaguuaaaauaacauuuaucauuggaugaaaauauauucaacagcugagAUUAAGUGUAAGCAAAAAAUGacuuauauuu	((((((.((((((((.(((((((((.(((((((.((.((((...((((((((((((..........................................))))))))))))...)))).)).))))))).))))))))).)))))))).))))))..	-43.8	comp46911_c0_seq1	+	14	169					6
P29	miR-C36	CGUCUAUGAUCACCUGUCUAU	21	ugaucaccCGUCUAUGAUCACCUGUCUAUgacaacccaacugaaggaaacugucuaugaucacaccucuaugauaacccgucuaugcccuucugaucagaaggguuaucauagaugggugaguauagacggguga	...((((((((((((..(((((..(((((((.(((((....((((....)).))..((((((......((((((.....))).)))......))))))...))))).)))))))..)))))..))))))))))))	-60.2	C48482576	+	1	135					15
P30	miR-C37	AGACAGGUGAGCAUAGACGUG	21	acgagugaucucauAGACAGGUGAGCAUAGACGUGuuaucauagauagguuacuucaguuucccuauauacaaguugcacccgucuaugcucacccguuuaugacaacccgucuaugcucacccgucuaugacaacucgucug	((((((....((((((((.((((((((((((((.(((.(((((((..(((.......((..........)).....(((........)))..)))..))))))).))).)))))))))))))).))))))))..))))))...	-60.5	C50093335	+	1	143					11
P31	miR-C38	UAAGGGAUCAAAUUGAAACUU	21	ucccuuaaauuuuaaaugaguuucaaauugguccuuuaaauuguuaacauauauggcacuuucgucacuuuugcuugugucauugacugaggggacuaacuuggguucacaaagacaaguUAAGGGAUCAAAUUGAAACUUuuaaaaauuaagggacca	((((((((.((((((..(((((((((.((((((((((((.(((((........((((......)))).......(((((...(..(...((....))...)..)...))))).))))).)))))))))))).))))))))))))))).))))))))...	-54.2	scaffold188112	+	1712	1870					32
P32	miR-C39	UUUCAACCAAUAUGAGGAUGU	21	auauuagcaacacacuuuuuucuaacgcacgcuuuucuauugguugaaauuuaugugggccuuacaaaauucaagugggacccacaucaauuagugagauccauaugaaUUUCAACCAAUAUGAGGAUGUauguuggaaaaugaguguuagagaguauguugcuagcacuc	...(((((((((((((((((((((((..(((.(..(((((((((((((((((((((((..(((((..((((...((((...))))...)))).)))))..))))))))))))))))))))).))..))))..))))))))).))))))..........)))))))).....	-66.3	scaffold171264	+	26	196					53
P33	miR-C40	UGGUUCACCCGUCUGAUGACU	21	cUGGUUCACCCGUCUGAUGACUcucagacgggugaagaucuucaguuuuagacgggugacacugagagucaucaaaagagugagcauuuaaaagguuauccacugagagucaucagacgggugaacauu	...((((((((((((((((((((((((..((((((((((..(((.((((.....((((((.......))))))..)))).)))..))))......)))))).))))))))))))))))))))))))...	-63.9	scaffold6972	+	1	129					18
P34	miR-C41	UAACUAUUACGUAUAGGGACU	21	ucuaaugauucauUAACUAUUACGUAUAGGGACUaaauaaagaauuugugccacauauagggaccagauuauuacuuuaacuuaaauuauugggucccuauacguggcacaaauucuuuauuuagucccuauacauaguaguuaccgaaucauu	...((((((((..(((((((((.(((((((((((((((((((((((((((((((.((((((((((..((.(((...........))).))..)))))))))).))))))))))))))))))))))))))))))).)))))))))..))))))))	-87.2	scaffold53009	+	9628	9781					37
P35	miR-C42	UAAGAAAGCGCUGGGAAUACU	21	aauaagaauauucccagcgcuuucuuaagaaagaaagcacugguaaagucucccaauuuauuagcgcuuccuUAAGAAAGCGCUGGGAAUACUcuuccg	...((((.(((((((((((((((((((((...(((.((.((..((((.........))))..)).)))))))))))))))))))))))))).))))...	-46.3	C48887342	+	39	137					41
P36	miR-C43	UAGAGACUAAAUGAAGAAUUU	21	cccucccguuauguugucgucucuaaugauccguuaacuacuacguauagggacuaaaugaagaauuugugucgcauaUAGAGACUAAAUGAAGAAUUUgugccacauauagggacccaauaauuuagguuaaaauaauaaucuggucccuauacaugccacaaauucuucauguagucccuauacgugacacaaauucuucauuuagucuuuauacgu	.......((((....(((((.....)))))....))))....(((((((..((((((((((((((((((((((((.(((((.(((((.((((((((((((((.((..((((((((((.........((((((......))))))))))))))))..)).)))))))))))))).))))).))))).))))))))))))))))))))))))..)))))))	-104.2	scaffold11866	+	1255	1473					56
P37	miR-C44	CAAGUGAAACAGUAGACGAGA	21	gucugcuauuucacuugucugcuggucacuugucugauguuucacucgucuaugcaaaCAAGUGAAACAGUAGACGAGAcgcagcagacaagugaaauugca	...(((.((((((((((((((((((((..((((((..(((((((((.((........)).)))))))))..))))))))).))))))))))))))))).)))	-54.1	C48788451	+	39	140					12
P38	miR-C45	UGAGAAGUUGUCUGAAUCAGU	21	uucaacaacuuauucagauaacuuuugauacuuuaaugcacgaaguacauuugcaucgcuagaaaacuaucaggugucuUGAGAAGUUGUCUGAAUUAGUuguucaa	...(((((((.((((((((((((((((((((((.......(((.(((....))).))).(((....)))..)))))))...))))))))))))))).)))))))...	-33.5	C50925557	-	42	148					25
P39	miR-C46	AUUAAUUACGUUCAGUGGAUG	21	aaauuacaugguuaacgcaguucaaauauauaAUUAAUUACGUUCAGUGGAUGacuaaugaguugugaccccuuauuauauccauuaaccauccacugaauguaauuaaccacguauuugaacugcguuaaccauguaaagc	...((((((((((((((((((((((((((....((((((((((((((((((((..(((((...(((((.......)))))..)))))..))))))))))))))))))))....))))))))))))))))))))))))))...	-72.7	scaffold84531	+	22722	22863					43
P40	miR-C47	UCUGCAGAGAAACAUUGGACC	21	gucauguguacaucacgugaguauagcgguccaauguuucucuauagaugacauuuguaucguccaauccgucucuagaugcaagucgaagcccuaauuucugaagaugcaaaaauguccUCUGCAGAGAAACAUUGGACCccuauauucacgugauguaaaugugacaau	((((..(.((((((((((((((((((.((((((((((((((((..(((.((((((((((((.((.....((((....))))......((((......)))).)).))))))..)))))).)))..)))))))))))))))).)))))))))))))))))).)..))))...	-84.7	scaffold30651	-	2027	2197					15
P41	miR-C48	UGGGGGAUUAAGUUGAUACGAC	22	auauugauaauaUGGGGGAUUAAGUUGAUACGACccuacaauuucagggaccaaauugaguauuuacucaggauaaauugugcaaaaaguaaauccucaauuugguccuugaaauuguaagguuguaucaacucggucccugauauuuuugaaa	...(..(.(((((..(((((..(((((((((((((.((((((((((((((((((((((((.((((((((((......))).......))))))).)))))))))))))))))))))))).)))))))))))))..)))))..))))).)..)..	-79.5	scaffold167836	+	3973	4126					25
P42	miR-C49	UUAACCAAUAGAAGAGAGUGU	21	auacuagcaacacgcucucuaacacucuuuuuccaacaaacucuuuccuauugauugaaauucauguggguccuacaaaauucaagugggacccauauaaauuUUAACCAAUAGAAGAGAGUGUguugaaaauagaguguuaaagagugcguugcuagcac	...((((((((.((((((.(((((((((.(((.(((((.(((((((.((((((.((((((((.(((((((((((((.........))))))))))))).)))))))).)))))).))))))).))))).))).))))))))).)))))).))))))))...	-86.3	scaffold98278	+	1680	1840					13
P43	miR-C50	AAUCAAUGGUGGAUACAUCCU	21	aaagcucaucuaaaguaaccaagaguauaaagugagaaauuaaagauguauucaccuuuguuacuuuaaguggauugaaaucucaauauacuuuaacuAAUCAAUGGUGGAUACAUCCUuacuuucucauuuuacauauuuguucacuuuagaggagccua	...((((.((((((((...((((..(.((((((((((((.(((.((((((((((((.((((((.((.((((..(((((....)))))..)))).)).))).))).)))))))))))).))).)))))))))))).)..))))...)))))))).))))...	-58	scaffold78883	+	233	393					10
P44	miR-C51	AUGACCCGUCUGCUGUUUCAC	21	uucacucgucugcuAUGACCCGUCUGCUGUUUCACccgucuacuguuuuacucaucugcugugaccugucuacuacagacgagugaaccaauagacgggucauagcagaugagu	...((((((((((((((((((((((..((.(((((.(((((...((...((...((......))...))..))...))))).))))).))..))))))))))))))))))))))	-58.9	C47377308	+	5	118					10
P45	miR-C52	UUUGGUGUUCCGUUGAUUUGAU	22	gacugaagaugaaucuugaucagucaacgaaauaucaaauaagauagaaaucauuuucucaaauuaUUUGGUGUUCCGUUGAUUUGAUugaaauucuauauuucauga	...(((((..((((.(..(((((((((((.((((((((((((...(((((....)))))....)))))))))))).)))))))).)))..).))))....)))))...	-33.8	scaffold25214	+	2261	2368					41
P46	miR-C53	UUGGUUGGGACAUGGUGUGGU	21	gagggaugcagaucuccugucccauuuugguguaccacaccauguccuaacuaauaaugucuugucauuuaaguuuaauauugaaaaaguagaauacauuacaagauauuaUUGGUUGGGACAUGGUGUGGUacaucaaaauaggacaggagauccgcauccauc	...((((((.((((((((((((.((((((((((((((((((((((((((((((((((((((((((.((....((....((((.....))))....)))).)))))))))))))))))))))))))))))))))))))))))).)))))))))))).))))))...	-104.7	scaffold185828	+	3051	3215					101
P47	miR-C54	CAUAGGAAUGACAUGUAAGCU	21	aauuuggcagcuuacgggacauucuuaugugacaucauugauaucucacacacuuuaauauucaaaugcacauuauuaaaugucaCAUAGGAAUGACAUGUAAGCUgucaaacuga	(.((((((((((((((...((((((((((((((((..((((((..............................))))))))))))))))))))))...)))))))))))))).)..	-43.1	scaffold120289	+	1906	2021					16
P48	miR-C55	UCUCAGUGACUGUGUGGGUGC	21	aauggauuuggauugccugcacccacaccgucauugagauguaccguuagauuaguauuguuucauuuuuuuaaugcacacucaaaugcguccaacggugcaUCUCAGUGACUGUGUGGGUGCaggcaauccaaaucccaa	...(((((((((((((((((((((((((.(((((((((((((((((((.(((..(((((....((((.....))))........)))))))).))))))))))))))))))).)))))))))))))))))))))))))...	-90	scaffold40550	+	604	744					33
P49	miR-C56	AGAUAUUAUUGGUUAGGACAUG	22	gggguggaugaggaucucugucccauuuuaguguauuacaucauguuucaaucaauaauaucuugucauauauucuacuuuuucaauauuaaauaaaauuuugacuuacaugauaAGAUAUUAUUGGUUAGGACAUGaugugguguaucaaaaugagauagaagauccucauccauugg	...(((((((((((((((((((.((((((..(..(..((((((((((..((((((((((((((((((((.((..........((((.(((......))).))))..)).))))))))))))))))))))..))))))))))..)..)..)))))).)))))).)))))))))))))...	-78.9	scaffold60185	+	2370	2548					20
P50	miR-C57	UAAGGGGACUUGAAGAAGAGAU	22	gauggauucaaauccuaugucucuuuuucauuccccuucuuugucauaucaauugaauguugacaacauuuugaauuauuguguucuuaucauucaauugagagcaaacUAAGGGGACUUGAAGAAGAGAUaaagguuucgaaucccua	...((((((.((.(((.(((((((((((((.(((((((.(((((....(((((((((((.(((.(((((...........))))).))).)))))))))))..)))))..)))))))..))))))))))))).))).)).))))))...	-61.3	scaffold79304	+	4684	4832					37
P51	miR-C58	UUUUUAACAUUCUCUUCGACA	21	aacacauucUUUUUAACAUUCUCUUCGACAuacucuuuaugugagacccauuaaauaaagauuggacucauacaguuuagcgaaucucauaugaaagagugauaaaaacuauguugaagauaauguuaaaaaaauuguauu	...(((...(((((((((((.(((((((((((((((((((((((((....((......((((((........))))))....))))))))))).))))))..........)))))))))).)))))))))))...)))...	-38.3	scaffold68537	+	2304	2444					106
P52	miR-C59	UUGGGUGAAUUUCAUGAGACC	21	uucgagcaaugcuaguaucacacuauuuaacacacucuuuucaccacacucuccauuaUUGGGUGAAUUUCAUGAGACCcacugaauagaguggacggacccaugugauuuaguggguuucacaugaaauucacucaauaauggagauuguaaaaaaaaaguguguuaaagaaugugauguuagcauuucuuauu	...(((.(((((((..((((((...(((((((((((.((((....(((.((((((((((((((((((((((((((((((((((((((...((((......))))...)))))))))))))))..))))))))))))))))))))))).)))...)))).)))))))))))...))))))..))))))).)))...	-99.8	scaffold58638	-	1355	1549					14
P53	miR-C60	UUCACUCGUCUGCUUAUCACU	21	gcaaauguUUCACUCGUCUGCUUAUCACUugucuccuguuucacuuguuugcuuagaugagugaaaacagcagauaagugauaagcagacgagugaaacaucugcuaa	(((.((((((((((((((((((((((((((((((.((((((((((..(((....)))..)))).)))))).)))))))))))))))))))))))))))))).)))...	-71.1	C47484757	+	1	108					15
P54	miR-C61	UGGUAACUAACUUGCGGGCCA	21	uuaagguggcucguaaguuaaguucccgcugugauuuaaacuagUGGUAACUAACUUGCGGGCCAcuuuggca	.(((((((((((((((((((.(((.(((((((.......)).))))).))))))))))))))))))))))...	-38.4	C49277652	+	1	73					11
P55	miR-C62	UUGGUUGGGACAUGAUGUGGU	21	acgaggaucuccagucccauuuugguauaucacaucauguuccaaucaauaauaucuuaucauguaaguuaaaauuuuuaauuaauauuaaaaaaauagaauacaugauaagauauuaUUGGUUGGGACAUGAUGUGGUauaccaaaaugggacagaagauccugauccgcagguaugacaaguggcuggacaaagggu	...(((((((...(((((((((((((((((((((((((((((((((((((((((((((((((((((..(((...((((((((....))))))))..)))..)))))))))))))))))))))))))))))))))))))))))))))))))))))...)))))))...((((..(.....)..)))).............	-103.4	scaffold5041	+	1552	1750					15
P56	miR-C63	GAAGAGAUGUAUCAGACGGGU	21	cggguGAAGAGAUGUAUCAGACGGGUgaacauuuccucacccuucugauaaucuuaucaucag	..(((((..((((.(((((((.((((((........)))))).)))))))))))..)))))..	-29.3	C47995374	+	4	66					60
P57	miR-C64	UGACUGUCACAUGUAGGGAUC	21	uuagugucauaacgccguuuauugaaguuuaaguauagggaccaaauugaaaaUGACUGUCACAUGUAGGGAUCaaauucaaauuuuuauuuugaauucgaucccugcauguaacaaucauuuucaauuugaucccuacaugugacaaucauuuugaauuuggucccuaucacuuaacgauguuacaacaccaa	...((((..((((..(((...........(((((((((((((((((((.(((((((.((((((((((((((((((((((((((.......))))).............(((.......))).....))))))))))))))))))))).))))))).)))))))))))))).))))))))..))))..))))...	-79.7	scaffold79538	-	8041	8234					28
P58	miR-C65	UGAUAAUUCACAUUGAUGUGC	21	ggaugaguuaggugcuuuauugugauggcaUGAUAAUUCACAUUGAUGUGCauaguucaaacaugguaguacuaagcacaucaaugugaaguaucaugucaucauagaagcagaggagucaaca	...(((.((...((((((..(((((((((((((((.(((((((((((((((.((((..............)))).))))))))))))))).)))))))))))))))))))))...)).)))...	-58.2	scaffold23881	+	7604	7727					41
P59	miR-C66	CAAGGGAGGUGAGUGUAGCUU	21	caccccuuaauuuucaaaagcuacacuuaccucccuuuaggggaggacaguguaauuacacuccccuccccuccccuccaagggaguuaaguguaaugauaacgaaaucuCAAGGGAGGUGAGUGUAGCUUuuugaaacaacagggccg	...((((....((((((((((((((((((((((((((.((((((((..(((((....)))))..)))))))).(((.....)))...........................)))))))))))))))))))))).))))....))))...	-71	scaffold104102	+	3493	3641					46
P60	miR-C67	UAACCACCCGUCUAUAGAACC	21	gcgcucucucucUAACCACCCGUCUAUAGAACCauccgucuauagacgggugauuagagaggaagcaaagagggagagaagagagagaaaggaccuaucuauagacgggugguuagagagagag	...(((((((((((((((((((((((((((..((((((((....))))))))..................(((....................))).)))))))))))))))))))))))))))	-66	C48405039	+	11	134					68
P61	miR-C68	CCAGACUGUCGCUGCCUAGUU	21	ugcuagauuuugaggcagcgauuuuuggguggucuguuaucggcuacugauggccaugguuuuagaugugguuuuCCAGACUGUCGCUGCCUAGUUuuuuuagagu	............((((((((((.((((((..(((((..((((((((....)))))..)))..))))).......))))))..))))))))))..............	-37.4	scaffold103338	-	286	391					27
P62	miR-C69	UUGGGAUGACAUUGUAGACUU	21	aacauauuuuuugugcuuucaagucacaugaagaggcuaaacgguuucgguuuaaggugauucugaaUUGGGAUGACAUUGUAGACUUaugugccaaagauagagccauuagaguuggcacauaagucuacaaugucaugcuaauucagaaucucuuuaaaccgaaacuguuuagccuuuucaugcgacuugauagcaaaacaaaugu	...((((((.((.((((.(((((((.(((((((((((((((((((((((((((((((.(((((((((((((.(((((((((((((((((((((((((...(((.....)))...))))))))))))))))))))))))).))))))))))))).))))))))))))))))))))))))))))))).))))))).)))).)).))))))	-133.7	scaffold62938	+	11557	11764					49
P63	miR-C70	caugaauggucaagauuagaaca	23	uauauaaccauacaugaauggucaagauuagaaguuaguuagugaucauauaauuacuuaaaaaaaucauaauacuuaUGUUCUAAUCUUGACCAUUCAUGugauccaaug	.........((((((((((((((((((((((....(((....(((((....(((....)))...)))))...)))...))))))))))))))))))))))...........	-39.1	C50842685	-	66	176					22
P64	miR-C71	UCCUUUCCGUCAAUUUCGACC	21	uagUCCUUUCCGUCAAUUUCGACCuaacaccguuaguuuugagcuaacuugacuaugauauuaaugcgacacgugauucuugauaugaugccguaaagucgaaauugaaagaaaugacua	........((((.((((..(((((((((((..........................................................................)))))))))))..)))).))))..........	-34.1	scaffold171204	+	1	120					44
P65	miR-C72	UGGGAGGAUUUCAUGUGGGAC	21	uaugagaaaugcuagcaacacacuuuuuaccacacucccuucaaccauacucuuuauuauUGGGAGGAUUUCAUGUGGGACucacugaauagagagugaagucaugugauuuagugagucccaccugaaauccacccuauaauauaaaguguguugaaaaguguguuaaagaguguggugauagcauuauuuccgg	...(((((((((((.((.(((((((((((.((((((...(((((.((((((...((((((.(((.((((((((.((((((((((((((((.....(((....)))...)))))))))))))))).)))))))).))).))))))...))))))))))).)))))).))))))))))).)).))))))).))))...	-96	scaffold124181	+	1534	1729					38
P66	miR-C73	CCAUCGGGCUCUGAUACCAGA	21	cuacuuccCCAUCGGGCUCUGAUACCAGAuuaugacgaaggaaaaucaauucagucuccaacauacuccucccuuauuugccuucgucauaaucugguaucagagcccgauggggaag	...((((((((((((((((((((((((((((((((((((((.((((......(((.........)))........)))).))))))))))))))))))))))))))))))))))))))	-76	C47620071	+	5	122					63
P67	miR-C74	UGUCCGGCUUGAUUAAACCUA	21	gguuguuuuuuaguauagguuuaaucaagcuggacaaaacauugcaaaaaauaacugacuuuuauuuuucccaccuuugcaauguuuUGUCCGGCUUGAUUAAACCUAuacuaaaaaaca	...(((((((((((((((((((((((((((((((((((((((((((((((((((.......))))))........)))))))))))))))))))))))))))))))))))))))))))))	-67	C48510908	-	16	135					22
P68	miR-C75	UAAAUGGAUGAAUGAGAUUGA	21	ucaacuuacuccaagaguaaguuugagagauuuacuuucaaucucauccauucauuuguucuaauccaauggaaaccauguggcuucuuuaaugaauuacuguaggucauugaauuagaaUAAAUGGAUGAAUGAGAUUGAgaguaagucucuuaaacuuacucuuggaguaacuugaucc	((((.((((((((((((((((((((((((((((((((((((((((((.(((((((((((((((((.(((((...(((.((..(.(((......)))...)..)))))))))).))))))))))))))))).)))))))))))))))))))))))))))))))))))))))))).))))...	-101.2	scaffold151010	+	13	193					14
P69	miR-C76	CAACACAAUCACUCCUAUUGG	21	uuuaaagagaagugcuaacaacacacucucuaacacucucuuucCAACACAAUCACUCCUAUUGGuugaaauuaguguggaucccacaugaauuuuguaggacccacaugaauuucaaccaauaggagagaaaguguuggaaagagaguguuaaaguguguguuguuagcauuuuucuuuuuu	...(((((((((((((((((((((((.((.((((((((((((((((((((..((.((((((((((((((((((..(((((.(((.(((.......))).))).)))))..)))))))))))))))))).))..)))))))))))))))))))).)).)))))))))))))))))))))))...	-116	scaffold39851	+	585	767					14
P70	miR-C77	UGGUUGAAAUUCAUUUGGGCC	21	aaaugcuagcaacacacucucuaacacucuuuuuccaacacacacucuccuauUGGUUGAAAUUCAUUUGGGCCcuacaaaauucaaguggguccaacaugaauuagugggacccauaugaauuucaaccaauaggaggaaagagaguguuagaaaguguguugcuagcacuc	...(((((((((((((((.(((((((((((((((((...........((((((((((((((((((((.((((.(((((..((((((..((....))...)))))).))))).)))).))))))))))))))))))))))))))))))))))))).)))))))))))))))...	-102.3	scaffold113113	-	8477	8649					21
P71	miR-C78	AAGAAAUGAUCACCCGUCUGA	21	gauggucaucagaagggugaucauuucuuuacugauagucaucagacggacgggugaucauuucuucacccgucuaaucaccagucugaugacuaucagugAAGAAAUGAUCACCCGUCUGAugauuaucac	(((((((((((((.(((((((((((((((((((((((((((((((((((((((((((........))))))))))........))))))))))))))))))))))))))))))))).)))))))))))))..	-96.1	scaffold105779	+	1020	1151					106
P72	miR-C79	GGUGGUUAGAGAGAGCGCGAGACA	24	ugUCUCGCGCUCUCUCUCUAACCACCcgucuauauaaccacccguagacgggugguuauauagacgagacgggugguuauauagacgggugguuagagagagcgcgagacagag	(((((((((((((((((..((((((((((((((((((((((((((...((..((......))..))..)))))))))))))))))))))))))))))))))))))))))))...	-86.9	C47227599	+	1	114					13
P73	miR-C80	UCACUCAUCGUUGGAUCAAUC	21	cugcauUCACUCAUCGUUGGAUCAAUCuuagacuuccuggaacacuuucagcgauugaucuaacggugcgugaaugaa	...(((((((.((((((((((((((((.........((((((...)))))).)))))))))))))))).)))))))..	-34.3	C51807580	-	115	192					31
P74	miR-C81	AACAUUUCUUCACUCGUCUGA	21	ucuucacccgucugaugacuaucagaggggugaagaaauguaucagauaggugAACAUUUCUUCACUCGUCUGAuagucagaugggugacac	...(((((((((...(((((((((((.((((((((((((((.(((......))))))))))))))))).))))))))))))))))))))...	-55.5	C50563733	+	3	94					12
P75	miR-C82	AGAAACGUUCACCCGUCUGAUGAC	24	ugaAGAAACGUUCACCCGUCUGAUGACuaucagugagugaaguucacucacugauagucaucagacgggugaacguuucuucaccu	(((((((((((((((((((((((((((((((((((((((.....)))))))))))))))))))))))))))))))))))))))...	-74.8	C46207063	+	1	86					29
P76	miR-C83	UAUGGACUAAAUGAAGAAUUU	21	auuguuacccauuuggucccuuccguuauguuaucuucucuaaugauccguuaauuacuguguaUAUGGACUAAAUGAAGAAUUUgugccacguauaggggcccaauaauuuaggucaaaguaauaaucuggucccuauacguggcacaaauucuucauuuaguccuuauacauaguaguuaauggaucauuaagacgacaacau	..............((......))...(((((.((.(((.((((((((((((((((((((((((((.((((((((((((((((((((((((((((((((((((..((.(((...........))).))..)))))))))))))))))))))))))))))))))))).))))))))))))))))))))))))))))).)).)))))	-109.3	scaffold162502	+	25	229					6
P77	miR-C84	UAGGGACUAAAUGUAGAAUUU	21	aaucguuacccauuuggucccucccguuauauugucgucucuaaugauccguuaacuacuauguauagggacuaaaugaagaauuuauguuacguaUAGGGACUAAAUGUAGAAUUUgugucacguauagggacucaauaauuuagguuaaaguaauaaucuggucccuauacaugacacaaauucuucauuuagucccuauacgugacacaaauucuucauuuagucccuauaugu	.......(((.....))).......((((....(((((.....)))))....))))....(..(((((((((((((((((((((((.((((((((((((((((((((((.(((((((((((((.(((((((((((.........((((((......))))))))))))))))).))))))))))))).)))))))))))))))))))))).)))))))))))))))))))))))..)	-117.4	scaffold188317	+	5630	5866					136
P78	miR-C85	UGAUUCACCCGUCUGAUGACU	21	aucagacgggUGAUUCACCCGUCUGAUGACUauuagacaaguaucagacgggugauucaccugucugau	(((((((((((((.((((((((((((((.((... ()...)))))))))))))))).)))))))))))))	-49.1	C45871248	+	30	101					17
P79	miR-C86	UUUCCACUCGUAUUAGGAUAG	21	uucuucuuugaUUUCCACUCGUAUUAGGAUAGaguugaugucuuucuaucauaauaugagaggaaaucugauaggagaa	.((((((((..(((((((.(((((((((.(((((((....)....))))))).))))))))).)))))))....)))))))).	-35.4	scaffold137216	+	460	557	comp36200_c0_seq1	-	139	221	1202
P80	miR-C87	GCUGCCAAGGACUGGACGUAGCC	23	agaaggugguGCUGCCAAGGACUGGACGUAGCCucauuguuaaagggugaaucagguuuuccucgugaggcuacguccaguccuuggcagcaccaaguuuucu	........(((((((((((((((((((((((((((((.......(((.(((.......)))))))))))))))))))))))))))))))))))..........	-71.4	C46084420	+	1	97					34
P81	miR-C88	CAUAAGAAUGACACGUAAGCU	21	aacuuaauagcuuacgagacauucuuauguagcauuauugauaugucacauacuuuaauggucaaaugcacaucauuaagugccaCAUAAGAAUGACACGUAAGCUgucaagcugg	(.(((.((((((((((.(.(((((((((((.(((((..((((.(((.....(((.....))).....))).))))...))))).))))))))))).).)))))))))).))).)..	-40.7	scaffold165486	-	307	422					47
P82	miR-C89	GGUCGAAAUUGACGGAAAGGA	21	guuagucuuuuccaucaauuuagaccuuacgaugucagaucaaaagccacguguagcacuaacaucauagacacguuuagugaaaauugacaguauuaGGUCGAAAUUGACGGAAAGGAcuaaugugga	........((((.(((((((((((((.(((((......................................................................))))).))))))))))))).))))..........	-45	C48845041	-	1	129					44
P84	miR-C90	UAAAGUUAGAGGAUCCGGAUC	21	uuauuuuggauuuggauccucuaacuuuaggacgggaaagucauauaccuuucucucuaucucuuuuuuuuauuuauuuucucucucauuuuuaauuaucuuucucucuccucuauaaauacaaagucacuauaauuuucccuccUAAAGUUAGAGGAUCCGGAUCcuuuuaucuu	.......(((((((((((((((((((((((((.((((((((.(((....................((((.(((((((.....................................))))))).))))....))).))))))))))))))))))))))))))))))))).........	-52.57	scaffold7352	-	3102	3277					18
P85	miR-C90	UAAAGUUAGAGGAUCCGGAUC	21	ugaaauuacuuuuggauccucuaacuuuagggcgggaaagucaccuaccuuucuugcuaucucucuuuuuuuauuuucucucucauauuuauuuuucauuuuuaaucacccuucucucucuucuauagacacaaaguuaccguaacuuucucguccUAAAGUUAGAGGAUCCGGAUCccuccuauua	..........(((((((((((((((((((((((((((((((.((....((((....((((................................................................))))....)))).....)).)))))))))))))))))))))))))))))))............	-51.68	scaffold12613	+	1353	1539					16
