# Supplementary material for: Identification of drought-responsive microRNAs and their targets in Ammopiptanthus mongolicus by using high-throughput sequencing
Source: Sci Rep. 2016 Oct 4;6:34601. doi: 10.1038/srep34601 (PMC5048172; doi:10.1038/srep34601)
Supplement: Supplementary Table S5 [file srep34601-s6.xls]

## Sheet: Sheet1
miRNA ID	Transcript ID	Transcript Annotation	Alignment score	Cleavage Sites	Cleavage read abundance	Repeat normalized read abundance	Category
miR156-12	comp20992_c0_seq1	protein ROOT PRIMORDIUM DEFECTIVE 1-like [Glycine max]	4	1376	2	2	2
miR156-16	comp114390_c0_seq1	prostaglandin E synthase 2-like [Glycine max]/ Glutathione S-transferase family protein [Arabidopsis thaliana]	3.5	1005	4	4	2
miR156-4	comp88860_c0_seq1	Squamosa promoter-binding-like protein [Medicago truncatula]	0	242	14	2.33333	0
	comp116399_c0_seq1	Squamosa promoter-binding-like protein [Medicago truncatula]	0	198	14	2.33333	0
	comp88862_c0_seq1	squamosa promoter-binding-like protein 12-like [Glycine max]	0	437	14	2.33333	0
	comp42495_c0_seq1	squamosa promoter-binding-like protein 12-like [Glycine max]	0	413	14	2.33333	0
	comp88861_c0_seq1	squamosa promoter-binding-like protein 12-like [Glycine max]	0	550	14	2.33333	0
	comp10257_c0_seq1	squamosa promoter-binding-like protein 12-like [Glycine max]	0	1215	14	2.33333	0
	comp2063_c0_seq1	squamosa promoter-binding-like protein 18-like	1	353	68	68	0
	comp20432_c0_seq1	squamosa promoter-binding-like protein 16-like [Glycine max]	2	516	11	5.5	0
	comp20433_c0_seq1	squamosa promoter-binding-like protein 16-like [Glycine max]	2	961	11	5.5	0
	comp68954_c0_seq1	squamosa promoter-binding-like protein 12-like [Glycine max]	0	1363	2	0.5	1
	comp56048_c0_seq1	squamosa promoter-binding-like protein 13-like isoform 1 [Glycine max]	1	599	2	1	1
	comp88859_c0_seq1	Squamosa promoter-binding-like protein [Medicago truncatula]	0	242	2	0.5	2
	comp88858_c0_seq1	squamosa promoter-binding-like protein 12-like [Glycine max]	0	550	2	0.5	2
	comp10258_c0_seq1	squamosa promoter-binding-like protein 12-like [Glycine max]	0	1294	2	0.5	2
	comp40810_c0_seq1	squamosa promoter-binding-like protein 13-like isoform 1 [Glycine max]	1	1224	2	1	2
miR156-1	comp88860_c0_seq1	Squamosa promoter-binding-like protein [Medicago truncatula]	1	242	14	2.33333	0
	comp116399_c0_seq1	Squamosa promoter-binding-like protein [Medicago truncatula]	1	198	14	2.33333	0
	comp88862_c0_seq1	squamosa promoter-binding-like protein 12-like [Glycine max]	1	437	14	2.33333	0
	comp42495_c0_seq1	squamosa promoter-binding-like protein 12-like [Glycine max]	1	413	14	2.33333	0
	comp88861_c0_seq1	squamosa promoter-binding-like protein 12-like [Glycine max]	1	550	14	2.33333	0
	comp10257_c0_seq1	squamosa promoter-binding-like protein 12-like [Glycine max]	1	1215	14	2.33333	0
	comp2063_c0_seq1	squamosa promoter-binding-like protein 18-like	2	353	68	68	0
	comp20432_c0_seq1	squamosa promoter-binding-like protein 16-like [Glycine max]	3	516	11	5.5	0
	comp20433_c0_seq1	squamosa promoter-binding-like protein 16-like [Glycine max]	3	961	11	5.5	0
	comp68954_c0_seq1	squamosa promoter-binding-like protein 12-like [Glycine max]	1	1363	2	0.5	1
	comp56048_c0_seq1	squamosa promoter-binding-like protein 13-like isoform 1 [Glycine max]	2	599	2	1	1
	comp88859_c0_seq1	Squamosa promoter-binding-like protein [Medicago truncatula]	1	242	2	0.5	2
	comp88858_c0_seq1	squamosa promoter-binding-like protein 12-like [Glycine max]	1	550	2	0.5	2
	comp10258_c0_seq1	squamosa promoter-binding-like protein 12-like [Glycine max]	1	1294	2	0.5	2
	comp40810_c0_seq1	squamosa promoter-binding-like protein 13-like isoform 1 [Glycine max]	2	1224	2	1	2
miR156-14	comp20432_c0_seq1	squamosa promoter-binding-like protein 16-like [Glycine max]	0	516	11	5.5	0
	comp20433_c0_seq1	squamosa promoter-binding-like protein 16-like [Glycine max]	0	961	11	5.5	0
	comp88860_c0_seq1	Squamosa promoter-binding-like protein [Medicago truncatula]	2	242	14	2.33333	0
	comp116399_c0_seq1	Squamosa promoter-binding-like protein [Medicago truncatula]	2	198	14	2.33333	0
	comp88862_c0_seq1	squamosa promoter-binding-like protein 12-like [Glycine max]	2	437	14	2.33333	0
	comp42495_c0_seq1	squamosa promoter-binding-like protein 12-like [Glycine max]	2	413	14	2.33333	0
	comp88861_c0_seq1	squamosa promoter-binding-like protein 12-like [Glycine max]	2	550	14	2.33333	0
	comp10257_c0_seq1	squamosa promoter-binding-like protein 12-like [Glycine max]	2	1215	14	2.33333	0
	comp2063_c0_seq1	squamosa promoter-binding-like protein 18-like	3	353	68	68	0
	comp68954_c0_seq1	squamosa promoter-binding-like protein 12-like [Glycine max]	2	1363	2	0.5	1
	comp56048_c0_seq1	squamosa promoter-binding-like protein 13-like isoform 1 [Glycine max]	3	599	2	1	1
	comp88859_c0_seq1	Squamosa promoter-binding-like protein [Medicago truncatula]	2	242	2	0.5	2
	comp88858_c0_seq1	squamosa promoter-binding-like protein 12-like [Glycine max]	2	550	2	0.5	2
	comp10258_c0_seq1	squamosa promoter-binding-like protein 12-like [Glycine max]	2	1294	2	0.5	2
	comp40810_c0_seq1	squamosa promoter-binding-like protein 13-like isoform 1 [Glycine max]	3	1224	2	1	2
miR156-3	comp5944_c0_seq1	ubiquitin carboxyl-terminal hydrolase isozyme L5 [Glycine max]	3	891	3	1	2
	comp5943_c0_seq1	ubiquitin carboxyl-terminal hydrolase isozyme L5 [Glycine max]	3	1072	3	1	2
	comp62418_c0_seq1	ubiquitin carboxyl-terminal hydrolase isozyme L5 [Glycine max]	3	1116	3	1	2
	comp25410_c0_seq1	probable cyclic nucleotide-gated ion channel 17-like [Glycine max]	4	2308	2	2	2
miR156-7	comp38526_c0_seq1	squamosa promoter-binding-like protein 7-like [Glycine max]	1	284	3	3	0
	comp63226_c0_seq1	squamosa promoter-binding-like protein 4	2	416	5	2.5	0
	comp56048_c0_seq1	squamosa promoter-binding-like protein 13-like isoform 1 [Glycine max]	1	598	2	1	1
	comp2063_c0_seq1	squamosa promoter-binding-like protein 18-like	1	352	36	36	2
	comp40810_c0_seq1	squamosa promoter-binding-like protein 13-like isoform 1 [Glycine max]	1	1223	2	1	2
	comp52171_c0_seq1	squamosa promoter-binding-like protein 4	2	745	5	2.5	2
miR156-17	comp70401_c0_seq1	COP9 signalosome complex subunit 2	4	413	2	1	2
	comp26891_c0_seq1	COP9 signalosome complex subunit 2	4	547	2	1	2
miR156n-18	comp114390_c0_seq1	prostaglandin E synthase 2-like [Glycine max]	3.5	1005	4	4	2
	comp33899_c0_seq1	TIMELESS-interacting protein-like [Glycine max]	4	932	2	1	2
	comp64656_c0_seq1	peptidyl-tRNA hydrolase, PTH2 family	4	1790	2	1	2
miR156-19	comp34876_c0_seq1	KAT8 regulatory NSL complex subunit 3-like	4	554	72	72	2
miR156-2	comp19150_c0_seq1	prolyl 4-hydroxylase, beta polypeptide	3	704	2	2	2
	comp85751_c0_seq1	uncharacterized protein LOC100798264 [Glycine max]	4	312	10	10	2
	comp6740_c0_seq1	uncharacterized protein LOC100809078 [Glycine max]	4	83	3	3	2
	comp21966_c0_seq1	30S ribosomal protein 1, chloroplastic-like [Glycine max]	4	1100	2	2	2
miR159-5	comp114784_c0_seq1	no hit	2.5	113	5	5	0
	comp7513_c0_seq1	Pol polyprotein [Medicago truncatula]	2.5	321	12	12	0
	comp23574_c0_seq1	transcription factor GAMYB-like [Glycine max]	4	1186	3	1.5	0
	comp69730_c0_seq1	transcription factor GAMYB-like [Glycine max]	4	2105	12	4	0
	comp38166_c0_seq1	transcription factor GAMYB-like [Glycine max]	4	1217	12	4	1
	comp23575_c0_seq1	transcription factor GAMYB-like [Glycine max]	4	1538	12	4	1
	comp10661_c0_seq1	transcription factor GAMYB-like [Glycine max]	4	2642	3	1.5	2
miR159-1	comp114784_c0_seq1	no hit	2.5	113	5	5	0
	comp7513_c0_seq1	Pol polyprotein [Medicago truncatula]	2.5	321	12	12	0
	comp23574_c0_seq1	transcription factor GAMYB-like [Glycine max]	3.5	1186	3	1.5	0
	comp69730_c0_seq1	transcription factor GAMYB-like [Glycine max]	3.5	2105	12	4	0
	comp38166_c0_seq1	transcription factor GAMYB-like [Glycine max]	3.5	1217	12	4	1
	comp23575_c0_seq1	transcription factor GAMYB-like [Glycine max]	3.5	1538	12	4	1
	comp10661_c0_seq1	transcription factor GAMYB-like [Glycine max]	3.5	2642	3	1.5	2
miR159-9	comp114784_c0_seq1	no hit	1.5	113	5	5	0
	comp7513_c0_seq1	Pol polyprotein [Medicago truncatula]	1.5	321	12	12	0
	comp23574_c0_seq1	transcription factor GAMYB-like [Glycine max]	2	1186	3	1.5	0
	comp69730_c0_seq1	transcription factor GAMYB-like [Glycine max]	2	2105	12	4	0
	comp38166_c0_seq1	transcription factor GAMYB-like [Glycine max]	2	1217	12	4	1
	comp23575_c0_seq1	transcription factor GAMYB-like [Glycine max]	2	1538	12	4	1
	comp10661_c0_seq1	transcription factor GAMYB-like [Glycine max]	2	2642	3	1.5	2
miR159-10	comp26659_c0_seq1	nuclear pore complex protein Nup98-Nup96-like isoform 1 [Glycine max]	3.5	5161	8	8	2
miR319-11	comp127633_c0_seq1	sphingosine kinase A-like [Glycine max]	4	447	8	2	2
	comp62397_c0_seq1	uncharacterized protein LOC100780624 [Glycine max]	4	378	8	2	2
	comp86374_c0_seq1	uncharacterized protein LOC100780624 [Glycine max]	4	595	8	2	2
	comp19939_c0_seq1	uncharacterized protein LOC100780624 [Glycine max]	4	698	8	2	2
miR319-10	comp127633_c0_seq1	sphingosine kinase A-like [Glycine max]	4	448	5	1.25	2
	comp62397_c0_seq1	uncharacterized protein LOC100780624 [Glycine max]	4	379	5	1.25	2
	comp86374_c0_seq1	uncharacterized protein LOC100780624 [Glycine max]	4	596	5	1.25	2
	comp19939_c0_seq1	uncharacterized protein LOC100780624 [Glycine max]	4	699	5	1.25	2
miR160-1	comp88000_c0_seq1	auxin response factor 18-like [Glycine max]	1	432	242	242	0
miR162-1	comp4194_c0_seq1	endoribonuclease Dicer	2	3134	4	4	1
miR164-4	comp1884_c0_seq1	NAC domain protein NAC1 [Phaseolus vulgaris]	1	703	19	19	0
miR164-1	comp1884_c0_seq1	NAC domain protein NAC1 [Phaseolus vulgaris]	2	703	19	19	0
miR166-1	comp28362_c0_seq1	homeobox-leucine zipper protein REVOLUTA-like isoform 2 [Glycine max]	3	606	53	53	0
miR167-1	comp118198_c0_seq1	auxin response factor 8-like [Glycine max]	4	2658	11	4.5	0
	comp118197_c0_seq1	auxin response factor 8-like [Glycine max]	4	3028	11	4.5	0
	comp45112_c0_seq1	auxin response factor 8-like [Glycine max]	4	2961	89	85	0
miR167-5	comp70717_c0_seq1	auxin response factor 8-like [Glycine max]	4	3486	14	13.5	2
miR167-3	comp118198_c0_seq1	auxin response factor 8-like [Glycine max]	4	2658	11	4.5	0
	comp118197_c0_seq1	auxin response factor 8-like [Glycine max]	4	3028	11	4.5	0
	comp45112_c0_seq1	auxin response factor 8-like [Glycine max]	4	2961	89	85	0
miR169-1	comp14566_c0_seq1	no hit	2	126	14	14	2
	comp124400_c0_seq1	nuclear transcription factor Y subunit A-1-like [Glycine max]	3	783	73	73	2
miR169-8	comp14566_c0_seq1	no hit	3	126	14	14	2
	comp61613_c0_seq1	ADP-ribosylation factor GTPase-activating protein 1	4	116	6	3	2
	comp61612_c0_seq1	ADP-ribosylation factor GTPase-activating protein 1	4	959	6	3	2
	comp124400_c0_seq1	nuclear transcription factor Y subunit A-1-like [Glycine max]	4	783	73	73	2
miR169-5	comp14566_c0_seq1	no hit	3	126	14	14	2
	comp124400_c0_seq1	nuclear transcription factor Y subunit A-1-like [Glycine max]	4	783	73	73	2
miR169-3	comp124400_c0_seq1	nuclear transcription factor Y subunit A-1-like [Glycine max]	3	783	73	73	2
	comp14566_c0_seq1	no hit	4	126	14	14	2
miR172-4	comp40290_c0_seq1	ethylene-responsive transcription factor RAP2-7-like [Glycine max]	1	168	113	113	0
	comp40849_c0_seq1	floral homeotic protein APETALA 2-like [Glycine max]	1	1310	10	10	0
	comp34620_c0_seq1	ethylene-responsive transcription factor RAP2-7-like [Glycine max]	1	1006	356	356	0
	comp66755_c0_seq1	floral homeotic protein APETALA 2-like [Glycine max]	2	1434	55	6.25	0
	comp66757_c0_seq1	floral homeotic protein APETALA 2-like [Glycine max]	2	1572	56	6.5	0
	comp66752_c0_seq1	floral homeotic protein APETALA 2-like [Glycine max]	2	1673	54	6	0
	comp66758_c0_seq1	floral homeotic protein APETALA 2-like [Glycine max]	2	1697	57	6.75	0
	comp66756_c0_seq1	floral homeotic protein APETALA 2-like [Glycine max]	2	1788	55	6.25	0
	comp66749_c0_seq1	floral homeotic protein APETALA 2-like [Glycine max]	2	1766	56	6.5	0
	comp24723_c0_seq1	floral homeotic protein APETALA 2-like [Glycine max]	2	1862	54	6	0
	comp66747_c0_seq1	floral homeotic protein APETALA 2-like [Glycine max]	2	1885	57	6.75	0
	comp66751_c0_seq1	floral homeotic protein APETALA 2-like [Glycine max]	2	1889	54	6	0
miR172-1	comp40290_c0_seq1	ethylene-responsive transcription factor RAP2-7-like [Glycine max]	2	168	113	113	0
	comp40849_c0_seq1	floral homeotic protein APETALA 2-like [Glycine max]	2	1310	10	10	0
	comp34620_c0_seq1	ethylene-responsive transcription factor RAP2-7-like [Glycine max]	2	1006	356	356	0
	comp66755_c0_seq1	floral homeotic protein APETALA 2-like [Glycine max]	3	1434	55	6.25	0
	comp66757_c0_seq1	floral homeotic protein APETALA 2-like [Glycine max]	3	1572	56	6.5	0
	comp66752_c0_seq1	floral homeotic protein APETALA 2-like [Glycine max]	3	1673	54	6	0
	comp66758_c0_seq1	floral homeotic protein APETALA 2-like [Glycine max]	3	1697	57	6.75	0
	comp66756_c0_seq1	floral homeotic protein APETALA 2-like [Glycine max]	3	1788	55	6.25	0
	comp66749_c0_seq1	floral homeotic protein APETALA 2-like [Glycine max]	3	1766	56	6.5	0
	comp24723_c0_seq1	floral homeotic protein APETALA 2-like [Glycine max]	3	1862	54	6	0
	comp66747_c0_seq1	floral homeotic protein APETALA 2-like [Glycine max]	3	1885	57	6.75	0
	comp66751_c0_seq1	floral homeotic protein APETALA 2-like [Glycine max]	3	1889	54	6	0
	comp51378_c0_seq1	phototropin-2-like [Glycine max]	4	823	3	0.6	2
	comp10354_c0_seq1	phototropin-2-like [Glycine max]	4	629	3	0.6	2
	comp69105_c0_seq1	phototropin-2-like [Glycine max]	4	741	3	0.6	2
	comp69103_c0_seq1	phototropin-2-like [Glycine max]	4	741	3	0.6	2
	comp10356_c0_seq1	phototropin-2-like [Glycine max]	4	741	3	0.6	2
miR319-7	comp42312_c0_seq1	transcription factor TCP4-like	3	1168	15	15	0
	comp43500_c0_seq1	Transcription factor TCP2	3.5	3764	14	3.5	0
	comp94771_c0_seq1	Transcription factor TCP2	3.5	1432	14	3.5	2
	comp94770_c0_seq1	Transcription factor TCP2	3.5	2262	14	3.5	2
	comp117077_c0_seq1	Transcription factor TCP2	3.5	3065	14	3.5	2
	comp25905_c0_seq1	Transcription factor TCP4	4	874	2	0.666667	2
	comp92962_c0_seq1	Transcription factor TCP4	4	1417	2	0.666667	2
	comp42824_c0_seq1	Transcription factor TCP4	4	1441	2	0.666667	2
miR319-1	comp43500_c0_seq1	Transcription factor TCP2	3.5	3764	14	3.5	0
	comp42312_c0_seq1	transcription factor TCP4-like	4	1168	15	15	0
	comp94771_c0_seq1	Transcription factor TCP2	3.5	1432	14	3.5	2
	comp94770_c0_seq1	Transcription factor TCP2	3.5	2262	14	3.5	2
	comp117077_c0_seq1	Transcription factor TCP2	3.5	3065	14	3.5	2
	comp25905_c0_seq1	Transcription factor TCP4	4	874	2	0.666667	2
	comp92962_c0_seq1	Transcription factor TCP4	4	1417	2	0.666667	2
	comp42824_c0_seq1	Transcription factor TCP4	4	1441	2	0.666667	2
miR319-6	comp23574_c0_seq1	transcription factor GAMYB-like [Glycine max]	3.5	1186	3	1.5	0
	comp69730_c0_seq1	transcription factor GAMYB-like [Glycine max]	3.5	2105	12	4	0
	comp38166_c0_seq1	transcription factor GAMYB-like [Glycine max]	3.5	1217	12	4	1
	comp23575_c0_seq1	transcription factor GAMYB-like [Glycine max]	3.5	1538	12	4	1
	comp10661_c0_seq1	transcription factor GAMYB-like [Glycine max]	3.5	2642	3	1.5	2
	comp123777_c0_seq1	chloroplast omega-3 fatty acid desaturase [Vigna unguiculata]	4	118	3	3	2
miR390-1	comp108073_c0_seq1	no hit	2	325	3	3	0
miR394-1	comp5455_c0_seq1	F-box only protein 6-like [Glycine max]	1	1319	10	10	0
	comp5715_c0_seq1	uncharacterized protein LOC100787824 [Glycine max]	4	1380	2	2	2
miR396-2	comp90674_c0_seq1	DAZ-associated protein 1-like [Glycine max]	4	374	2	0.333333	2
	comp69820_c0_seq1	DAZ-associated protein 1-like [Glycine max]	4	417	2	0.333333	2
	comp69827_c0_seq1	DAZ-associated protein 1-like [Glycine max]	4	499	2	0.333333	2
	comp42773_c0_seq1	DAZ-associated protein 1-like [Glycine max]	4	431	2	0.333333	2
	comp69825_c0_seq1	DAZ-associated protein 1-like [Glycine max]	4	499	2	0.333333	2
	comp69819_c0_seq1	DAZ-associated protein 1-like [Glycine max]	4	499	2	0.333333	2
miR396-4	comp9624_c0_seq1	probable alpha,alpha-trehalose-phosphate synthase [UDP-forming] 7-like [Glycine max]	4	2824	18	18	0
	comp29825_c0_seq1	uncharacterized protein LOC100527871 [Glycine max]	3.5	267	2	2	1
	comp51601_c0_seq1	cysteine proteinase RD21a-like [Glycine max]	2	771	20	20	2
miR396-5	comp80600_c0_seq1	hypothetical protein MTR_7g033080 [Medicago truncatula]	3.5	216	2	2	1
	comp29825_c0_seq1	uncharacterized protein LOC100527871 [Glycine max]	4	267	2	2	1
	comp51601_c0_seq1	cysteine proteinase RD21a-like [Glycine max]	2	771	20	20	2
	comp39133_c0_seq1	uncharacterized protein LOC100806707 [Glycine max]	4	1591	2	1	2
	comp39132_c0_seq1	uncharacterized protein LOC100806707 [Glycine max]	4	1693	2	1	2
miR396-1	comp98206_c0_seq1	no hit	2.5	205	7	7	0
	comp92917_c0_seq1	uncharacterized protein LOC100787567 [Glycine max]	3	715	4	4	0
	comp2685_c0_seq1	uncharacterized protein LOC100795050 [Glycine max]	3.5	596	21	21	0
	comp125194_c0_seq1	growth-regulating factor 6-like	3.5	142	11	5.5	0
	comp92919_c0_seq1	uncharacterized protein LOC100818860 [Glycine max]	3.5	715	11	5.5	0
	comp25883_c0_seq1	uncharacterized protein LOC100818860 [Glycine max]	3.5	1083	70	35	0
	comp92918_c0_seq1	uncharacterized protein LOC100818860 [Glycine max]	3.5	715	70	35	0
	comp29825_c0_seq1	uncharacterized protein LOC100527871 [Glycine max]	3.5	267	2	2	1
	comp80600_c0_seq1	uncharacterized LOC101506924	3.5	216	2	2	1
	comp44928_c0_seq1	uncharacterized protein LOC100803096 [Glycine max]	3	1013	6	6	2
	comp51601_c0_seq1	cysteine proteinase RD21a-like [Glycine max]	4	771	20	20	2
miR396-3	comp98206_c0_seq1	no hit	3.5	205	7	7	0
	comp25056_c0_seq1	molecular chaperone HtpG	4	1513	24	12	0
	comp9624_c0_seq1	probable alpha,alpha-trehalose-phosphate synthase [UDP-forming] 7-like [Glycine max]	4	2824	18	18	0
	comp125194_c0_seq1	growth-regulating factor 6-like	4	142	11	5.5	0
	comp25883_c0_seq1	uncharacterized protein LOC100818860 [Glycine max]	4	1083	70	35	0
	comp2685_c0_seq1	uncharacterized protein LOC100795050 [Glycine max]	4	596	21	21	0
	comp92919_c0_seq1	uncharacterized protein LOC100818860 [Glycine max]	4	715	11	5.5	0
	comp92918_c0_seq1	uncharacterized protein LOC100818860 [Glycine max]	4	715	70	35	0
	comp92917_c0_seq1	uncharacterized protein LOC100787567 [Glycine max]	4	715	4	4	0
	comp80600_c0_seq1	uncharacterized LOC101506924	2.5	216	2	2	1
	comp51601_c0_seq1	cysteine proteinase RD21a-like [Glycine max]	3	771	20	20	2
	comp38966_c0_seq1	molecular chaperone HtpG	4	1569	24	12	2
	comp44928_c0_seq1	uncharacterized protein LOC100803096 [Glycine max]	4	1013	6	6	2
miR397-2	comp92034_c0_seq1	laccase-4-like [Glycine max]	1	747	9	9	0
miR399-6	comp43342_c0_seq1	probable ubiquitin-conjugating enzyme E2 24-like [Glycine max]	3.5	1458	5	2.5	2
miR399-2	comp43342_c0_seq1	probable ubiquitin-conjugating enzyme E2 24-like [Glycine max]	4	1458	5	2.5	2
miR399-1	comp43342_c0_seq1	probable ubiquitin-conjugating enzyme E2 24-like [Glycine max]	2.5	1458	5	2.5	2
miR399-4	comp43342_c0_seq1	probable ubiquitin-conjugating enzyme E2 24-like [Glycine max]	0.5	1458	5	2.5	2
miR408-1	comp107932_c0_seq1	basic blue protein-like [Glycine max]	1.5	112	5	5	2
	comp37827_c0_seq1	Basic blue protein [Medicago truncatula]	3	188	16	16	2
miR4415-1	comp116984_c0_seq1	probable mitochondrial-processing peptidase subunit beta-like [Glycine max]	3	705	2	2	2
	comp6180_c0_seq1	NifU-like protein [Medicago truncatula]	4	487	3	3	2
miR5225-1	comp84041_c0_seq1	calcium-transporting ATPase 10, plasma membrane-type-like [Glycine max]	3.5	225	2	2	0
miR858-1	comp6528_c0_seq1	Myb-related protein Myb4	3	457	24	24	0
	comp68647_c0_seq1	Transcription factor MYB12	4	208	20	2	0
	comp68642_c0_seq1	Transcription factor MYB12	4	208	20	2	0
	comp68638_c0_seq1	transcription factor MYB12-like [Glycine max]	4	2426	20	2	0
	comp68636_c0_seq1	transcription factor MYB12-like [Glycine max]	4	2426	20	2	0
	comp68653_c0_seq1	Myb-related protein 315	4	208	2	0.4	2
	comp68641_c0_seq1	Myb-related protein P	4	1891	2	0.4	2
	comp68654_c0_seq1	transcription factor MYB12-like [Glycine max]	4	2174	2	0.4	2
	comp68655_c0_seq1	Myb-related protein P	4	1891	20	2	2
	comp10110_c0_seq1	transcription factor MYB12-like [Glycine max]	4	2408	2	0.4	2
	comp68639_c0_seq1	MYB transcription factor MYB112	4	1891	20	2	2
	comp68646_c0_seq1	Myb-related protein P	4	2983	20	2	2
	comp68640_c0_seq1	Myb-related protein P	4	2983	20	2	2
miR1507-1	comp95318_c0_seq1	putative disease resistance RPP13-like protein 1-like [Glycine max]	2	373	9	9	0
miR1509-1	comp93638_c0_seq1	no hit	1	273	118	14.75	0
	comp115395_c0_seq1	no hit	1	265	118	14.75	0
	comp115394_c0_seq1	no hit	1	265	118	14.75	0
	comp93636_c0_seq1	no hit	1	273	10	10	0
	comp93642_c0_seq1	no hit	1	320	118	14.75	0
	comp93640_c0_seq1	no hit	1	320	118	14.75	0
	comp93639_c0_seq1	no hit	1	320	118	14.75	0
	comp93641_c0_seq1	no hit	1	320	118	14.75	0
	comp26442_c0_seq1	no hit	1	320	118	14.75	0
	comp81446_c0_seq1	no hit	2	221	46	46	0
	comp64586_c0_seq1	serine/threonine-protein phosphatase 7 long form homolog [Glycine max]	2	351	21	5.25	0
	comp7570_c0_seq1	serine/threonine-protein phosphatase 7 long form homolog [Glycine max]	2	351	21	5.25	0
	comp64587_c0_seq1	serine/threonine-protein phosphatase 7 long form homolog [Glycine max]	2	351	21	5.25	2
	comp16201_c0_seq1	serine/threonine-protein phosphatase 7 long form homolog [Glycine max]	2	352	21	5.25	2
miR1515-1	comp96481_c0_seq1	endoribonuclease Dicer	3	224	22	7.33333	0
	comp44190_c0_seq1	endoribonuclease Dicer	3	732	22	7.33333	0
	comp117556_c0_seq1	endoribonuclease Dicer	3	732	22	7.33333	0
miR2118-1	comp97596_c0_seq1	putative disease resistance RPP13-like protein 1-like [Glycine max]	3.5	255	5	5	0
	comp8730_c0_seq1	uncharacterized protein LOC100782524 [Glycine max]	3	412	2	1	2
	comp43142_c0_seq1	uncharacterized protein LOC100782524 [Glycine max]	3	412	2	1	2
	comp114272_c0_seq1	Putative disease resistance protein RGA3，NBS-LRR disease resistance-like protein [Medicago truncatula]	4	774	3	1.5	2
	comp114273_c0_seq1	Putative disease resistance protein RGA3	4	810	3	1.5	2
	comp2829_c0_seq1	zinc finger CCCH domain-containing protein 20-like [Glycine max]	4	554	2	2	2
