# Supplementary material for: Identification of drought-responsive microRNAs and their targets in Ammopiptanthus mongolicus by using high-throughput sequencing
Source: Sci Rep. 2016 Oct 4;6:34601. doi: 10.1038/srep34601 (PMC5048172; doi:10.1038/srep34601)
Supplement: Supplementary Table S6 [file srep34601-s7.xls]

## Sheet: Sheet1
miRNA ID	miRNA sequences	Transcript ID	Transcript Annotation	Alignment score	Cleavage Site	Cleavage read abundance	Repeat normalized read abundance	Category
miR-C23	ACAUCCAUUUCCUCCCGGCGC	comp37740_c0_seq1	hypothetical protein MTR_096s0023 [Medicago truncatula]	4	1114	2	2	2
miR-P52	CGAGACAGAGGAAGCAAAGAG	comp23790_c0_seq1	acid phosphatase [Lupinus luteus]	3.5	452	2	2	2
miR-C2	CUCCUGCGGUGCUGCCUCUGC	comp46321_c0_seq1	U-box domain-containing protein 14-like [Glycine max]	4	2116	4	4	2
miR-P37	GGAAACAGAGAAAAAAAGGAG	comp2978_c0_seq1	uncharacterized protein LOC100788810 [Glycine max]	2.5	168	2	2	2
	GGAAACAGAGAAAAAAAGGAG	comp37672_c0_seq1	uncharacterized protein LOC100819200 isoform 1 [Glycine max]	4	2706	3	3	2
	GGAAACAGAGAAAAAAAGGAG	comp15164_c0_seq1	no hit	3.5	60	5	5	2
miR-C41	UAACUAUUACGUAUAGGGACU	comp118274_c0_seq1	no hit	1	170	13	6.5	2
	UAACUAUUACGUAUAGGGACU	comp54615_c0_seq1	no hit	1	124	13	6.5	2
miR-C43	UAGAGACUAAAUGAAGAAUUU	comp118274_c0_seq1	no hit	2	157	24	12	2
	UAGAGACUAAAUGAAGAAUUU	comp54615_c0_seq1	no hit	2	111	24	12	2
miR-C84	UAGGGACUAAAUGUAGAAUUU	comp118274_c0_seq1	no hit	1	157	24	12	2
	UAGGGACUAAAUGUAGAAUUU	comp54615_c0_seq1	no hit	1	111	24	12	2
miR-C83	UAUGGACUAAAUGAAGAAUUU	comp118274_c0_seq1	no hit	2	157	24	12	2
	UAUGGACUAAAUGAAGAAUUU	comp54615_c0_seq1	no hit	2	111	24	12	2
	UAUGGACUAAAUGAAGAAUUU	comp15804_c0_seq1	translocase of chloroplast 34-like [Glycine max]	4	826	10	10	2
miR-P30	UAUGGUGAUACAUAUCUGAUG	comp23686_c0_seq1	conserved hypothetical protein [Ricinus communis]	3	472	20	20	0
miR-C56	AGAUAUUAUUGGUUAGGACAUG	comp66813_c0_seq1	hypothetical protein [Vitis vinifera]	4	2857	2	0.5	2
	AGAUAUUAUUGGUUAGGACAUG	comp9115_c0_seq1	lisH domain and HEAT repeat-containing protein KIAA1468 homolog [Glycine max]	4	2778	2	0.5	2
	AGAUAUUAUUGGUUAGGACAUG	comp25615_c0_seq1	hypothetical protein [Vitis vinifera]	4	2917	2	0.5	2
	AGAUAUUAUUGGUUAGGACAUG	comp14065_c0_seq1	lisH domain and HEAT repeat-containing protein KIAA1468 homolog [Glycine max]	4	3889	2	0.5	2
miR-C71	UGCCUGGCUCCCUGAAUGCCA	comp88000_c0_seq1	auxin response factor 18-like [Glycine max]	2	432	242	242	0
miR-P61	UGUUUGGGAGAAGUGGGAAAG	comp34318_c0_seq1	U-box domain-containing protein 26-like [Glycine max]	3.5	248	3	3	2
miR-C18	UUAGUCCCUAUACGUAGUAGU	comp118274_c0_seq1	no hit	1.5	62	8	2.66667	2
	UUAGUCCCUAUACGUAGUAGU	comp118277_c0_seq1	no hit	1.5	62	8	2.66667	2
	UUAGUCCCUAUACGUAGUAGU	comp54615_c0_seq1	no hit	1	16	8	2.66667	3
miR-P11	UUCGGCUUUCUUCCUCUCAUG	comp25810_c0_seq1	RNA-binding protein 42	3.5	1927	4	2	2
	UUCGGCUUUCUUCCUCUCAUG	comp25813_c0_seq1	RNA-binding protein 42	3.5	1987	4	2	2
miR-P14	UUGGGCUCUCUUCUUCUCGUG	comp89797_c0_seq1	uncharacterized LOC100306701	4	210	2	0.666667	2
	UUGGGCUCUCUUCUUCUCGUG	comp108786_c0_seq1	Ethylene-responsive transcription factor-like protein At4g13040	4	552	2	0.666667	2
	UUGGGCUCUCUUCUUCUCGUG	comp8989_c0_seq1	Ethylene-responsive transcription factor-like protein At4g13040	4	900	2	0.666667	2
miR-C59	UUGGGUGAAUUUCAUGAGACC	comp67812_c0_seq1	Calcineurin B-like protein [Medicago truncatula]	4	1239	9	3	0
	UUGGGUGAAUUUCAUGAGACC	comp67815_c0_seq1	Calcineurin B-like protein [Phaseolus vulgaris]	4	1381	9	3	0
	UUGGGUGAAUUUCAUGAGACC	comp67814_c0_seq1	Calcineurin B-like protein [Phaseolus vulgaris]	4	1414	9	3	0
miR-P48	UUUACCCAAUAACAAAGACUG	comp27654_c0_seq1	F-box/kelch-repeat protein At1g51550-like [Glycine max]	3.5	1923	8	8	2
	UUUACCCAAUAACAAAGACUG	comp11055_c0_seq1	AUP-dependent Clp protease AUP-binding subunit ClpX	4	3012	4	4	2
miR-P47	UUUAUCCAAUAACAAAGACUG	comp11055_c0_seq1	AUP-dependent Clp protease AUP-binding subunit ClpX	4	3012	4	4	2
miR-P29	UUUGUUCUUCAAGUUGGCAUC	comp90335_c0_seq1	bZIP transcription factor bZIP68 [Glycine max]	3.5	846	7	7	2
miR-P36	CCUUUUCUUCUCAUGUUUCCUU	comp5568_c0_seq1	putative pentatricopeptide repeat-containing protein At3g15200-like [Glycine max]	4	1662	8	8	0
	CCUUUUCUUCUCAUGUUUCCUU	comp45703_c0_seq1	uncharacterized protein LOC100804316 [Glycine max]	4	1272	4	1.33333	2
	CCUUUUCUUCUCAUGUUUCCUU	comp29590_c0_seq1	uncharacterized protein LOC100804316 [Glycine max]	4	1238	4	1.33333	2
	CCUUUUCUUCUCAUGUUUCCUU	comp45702_c0_seq1	uncharacterized protein LOC100804316 [Glycine max]	4	1272	4	1.33333	2
