# Supplementary material for: Identification of drought-responsive microRNAs and their targets in Ammopiptanthus mongolicus by using high-throughput sequencing
Source: Sci Rep. 2016 Oct 4;6:34601. doi: 10.1038/srep34601 (PMC5048172; doi:10.1038/srep34601)
Supplement: Supplementary Table S7 [file srep34601-s8.xls]

## Sheet: Sheet1 (2)
miRNA ID	miRNA sequence	Total TPM	CK_L(raw)	DT_L(raw)	CK_L(normalized)	DT_L(normalized)	Ratio (leaf)	Log2 ratio	CK_R(raw)	DT_R(raw)	CK_R(normalized)	DT_R(normalized)	Ratio (root)	Log2 ratio	Putative drought-responsive miRNA	SL-qRT-PCR analysis
miR1507-2	AGAGGUGUUUGGAGUGAGAGA	21.4126	151	152	15.8181	31.0267	1.96147	0.971932	212	61	24.9148	15.1478	0.607982	-0.717899
miR1507-1	UCUCAUUCCACACAUCGUCUAA	63.3829	627	303	65.682	61.8494	0.941649	-0.0867386	648	127	76.1547	31.5371	0.414119	-1.27188	y	y
miR1509-1	UUAAUCAAGGAAAUCACAGUCG	18.29	168	35	17.599	7.14432	0.40595	-1.30063	246	43	28.9106	10.6779	0.369343	-1.43697	y	y
miR1509-2	ACUGUGUUCCCUUGAUUAAAC	2.00743	13	11	1.36183	2.24536	1.64878	0.721401	22	8	2.5855	1.98659	0.768359	-0.380147
miR1511-1	GUGGUACCAGGACCUGCUUCA	44.2751	249	579	26.0842	118.187	4.53099	2.17983	290	73	34.0816	18.1276	0.53189	-0.9108	y	y
miR1511-1	AACCAGGCUCUGAUACCAUGA	779.74	5423	4024	568.091	821.392	1.44588	0.531948	8760	2768	1029.5	687.36	0.667665	-0.582803
miR1515-1	UCAUUUUUGCGUGUAAUGAUCC	2.23048	9	2	0.942803	0.408247	0.433014	-1.20752	42	7	4.93595	1.73827	0.352165	-1.50568	y	y
miR156-4	UUGACAGAAGAGAGAGAGCAC	4.01487	3	3	0.314268	0.61237	1.94856	0.962409	71	31	8.34411	7.69804	0.922572	-0.116267
miR156-7	UGACAGAAGAGAGUGAGCAC	237.472	828	1062	86.7379	216.779	2.49924	1.32149	2813	1685	330.591	418.426	1.26569	0.339923	y
miR156-10	UGCUCACUUCUCUUUCUGUCAGG	7.43494	91	44	9.53279	8.98142	0.942161	-0.085954	53	12	6.2287	2.97989	0.478412	-1.06367	y
miR156-13	GCUCACUCUCUCUCUGUCACC	48.3457	102	37	10.6851	7.55256	0.706831	-0.500563	933.5	228	109.707	56.6178	0.51608	-0.954332
miR156-1	UUGACAGAAGAUAGAGAGCAC	1329.93	7860	5809	823.382	1185.75	1.4401	0.52617	17719	4387	2082.38	1089.4	0.523149	-0.934706		y
miR156-16	GCUCUCUAUUCUUCUGUCAUCA	5.72491	18	9	1.88561	1.83711	0.97428	-0.037591	92	35	10.8121	8.69133	0.803854	-0.314995
miR156-17	GCUCUCUAUGCUUCUGUCAUC	15.316	68	51	7.1234	10.4103	1.46142	0.547372	236	57	27.7353	14.1545	0.51034	-0.970469
miR156-18	GCUCUCUAUUCUUCUGUCAUC	5.72491	18	9	1.88561	1.83711	0.97428	-0.037591	92	35	10.8121	8.69133	0.803854	-0.314995
miR156-15	GCUCUCUAGGCUUCUGUCAUCC	46.0223	683	147	71.5483	30.0061	0.419383	-1.25366	365	43	42.8958	10.6779	0.248927	-2.0062	y
miR159-2	AGCUCCUUGAAGUCCAAUUG	8.25279	63	109	6.59962	22.2494	3.37132	1.75331	33	17	3.87825	4.2215	1.08851	0.122353	y
miR159-1	UUUGGAUUGAAGGGAGCUCU	13566.3	121749	105639	12753.9	21563.4	1.69072	0.757642	60165	77381	7070.75	19215.5	2.71761	1.44234	y	y
miR159-5	UGCUGCUGUGCUAUGGAUCCC	18.7361	59	237	6.1806	48.3772	7.82727	2.96851	158	50	18.5686	12.4162	0.668667	-0.58064	y
miR159-3	UUUGGAUUGAAGGGAGCUCAA	1491.19	11865	8764	1242.93	1788.94	1.43929	0.525358	14614	4870	1717.48	1209.34	0.704136	-0.506073		y
miR159-6	AGCUGCUGAGCUAUGGAUCCC	34.3494	211	92	22.1035	18.7793	0.84961	-0.235128	581	40	68.2806	9.93295	0.145472	-2.78118	y
miR159-7	CUUGCAUAUCUCGGGAGCUUC	88.0297	414	252	43.369	51.4391	1.18608	0.246202	1488	214	174.874	53.1413	0.303884	-1.71841	y
miR160-1	UGCCUGGCUCCCUGUAUGCCA	25.316	206	57	21.5797	11.635	0.539165	-0.891201	305	113	35.8444	28.0606	0.782844	-0.353202
miR162-1	UCGAUAAACCUCUGCAUCCAG	10.3346	110	47	11.5232	9.59379	0.832567	-0.264362	94	27	11.0471	6.70474	0.606922	-0.720417
miR164-1	UGGAGAAGCAGGGCACGUGCA	156.58	527	111	55.2064	22.6577	0.410418	-1.28483	2583	991	303.561	246.089	0.810674	-0.302807	y	y
miR164-3	CCAUGUGCCCUUCUUCCCCAUC	4.49814	19	0	1.99036	0.01	0.00502421	-7.63689	70	32	8.22658	7.94636	0.965937	-0.0499989	y
miR166-2	GGAAUGUUGGCUGGCUCGAGG	48.29	1121	84	117.431	17.1464	0.146012	-2.77584	92	2	10.8121	0.496648	0.0459345	-4.44428	y
miR166-1	UCGGACCAGGCUUCAUUCCCC	39407.9	427699	82425	44804	16824.9	0.375521	-1.41303	525910	24039	61806.3	5969.46	0.0965833	-3.37208	y	y
miR166-3	GGAAUGUUGUCUGGCUCGAGG	122.342	1069	351	111.984	71.6473	0.639799	-0.64431	1518	353	178.399	87.6583	0.49136	-1.02515	y
miR166-7	UCUCGGACCAGGCUUCAUUCC	12122.8	22101	4756	2315.21	970.81	0.419318	-1.25388	273148	26097	32101.1	6480.51	0.201878	-2.30844	y
miR166-8	UCUCGGACCAGGCUUCAUUCU	140.632	217	20	22.732	4.08247	0.179591	-2.47721	3282	264	385.709	65.5575	0.169966	-2.55668	y
miR166-9	AAUGAAGUUUGAUCCGAAAUC	3.27138	5	1	0.52378	0.204123	0.389712	-1.35952	72	10	8.46163	2.48324	0.29347	-1.76871	y
miR167-3	UGAAGCUGCCAGCGUGAUCUA	8.47584	89	37	9.32328	7.55256	0.810076	-0.303871	75	27	8.8142	6.70474	0.760675	-0.394647
miR167-5	UGAAGCUGCCAGCAUGAUCUU	40.4833	664	275	69.5579	56.1339	0.807009	-0.309343	114	36	13.3976	8.93966	0.667259	-0.583681
miR167-1	UGAAGCUGCCAGCAUGAUCUGA	142.193	2026	705	212.235	143.907	0.678053	-0.56053	944	150	110.941	37.2486	0.33575	-1.57454	y	y
miR167-8	AGAUCAUAUGGCAGCUUCACC	8.10409	73	44	7.64718	8.98142	1.17448	0.232016	81	20	9.51933	4.96648	0.521725	-0.938638
miR167-7	UGAAGCUGCCAGCAUGAUCUA	23.0855	238	304	24.9319	62.0535	2.48892	1.31552	52	27	6.11118	6.70474	1.09713	0.133732	y
miR168-1	UCGCUUGGUGCAGGUCGGGAA	60.855	454	202	47.5592	41.2329	0.866981	-0.205928	840	141	98.719	35.0137	0.35468	-1.49541	y	y
miR168-2	CCCGCCUUGCAUCAACUGAAU	4.79554	66	13	6.91389	2.6536	0.383807	-1.38155	34	16	3.99577	3.97318	0.994347	-0.00817872	y
miR169-1	CAGCCAAGAAUGACUUGCCGG	2.97398	59	10	6.1806	2.04123	0.330265	-1.59831	8	3	0.940181	0.744971	0.79237	-0.335753	y	y
miR171-6	CGUGGUAUUGCUUCUGCUCGUC	5.31599	13	1	1.36183	0.204123	0.149889	-2.73803	105	24	12.3399	5.95977	0.482969	-1.05	y
miR171-5	UGAGCCGAAUCAAUAUCACUC	13.1227	37	19.5	3.87597	3.9804	1.02694	0.0383579	167	129.5	19.6263	32.1579	1.63851	0.712388
miR171-7	UUGAGCCGUGCCAAUAUCACA	5.61338	78	13	8.17096	2.6536	0.32476	-1.62255	46	14	5.40604	3.47653	0.643083	-0.636923
miR171-1	UGAUUGAGCCGUGCCAAUAUC	65.8364	1319	347	138.173	70.8308	0.512624	-0.964028	81	24	9.51933	5.95977	0.62607	-0.675603		y
miR171-3	UAUUGGCUUGGUUCACUCAGA	7.0632	133	57	13.9325	11.635	0.835098	-0.259983	0	0	0.01	0.01	1	0
miR171-9	UUGAGCCGCGUCAAUAUCUUA	8.81041	128	49	13.4088	10.002	0.745933	-0.422881	55	5	6.46374	1.24162	0.19209	-2.38015	y
miR171-11	CGAUGUUGGUGAGGUUCAAUC	6.28253	4	1	0.419024	0.204123	0.48714	-1.03759	152	12	17.8634	2.97989	0.166815	-2.58368	y
miR171-12	UUGAGCCGCGCCAAUAUCACU	10.7435	33	7	3.45695	1.42886	0.413331	-1.27463	204	45	23.9746	11.1746	0.4661	-1.10129	y
miR171-13	CGUGGUAUUGAUCCGGCUCAUC	9.51673	28	7	2.93317	1.42886	0.48714	-1.03759	163	58	19.1562	14.4028	0.751861	-0.411463	y
miR171-14	CGAGCCGAAUCAAUAUCACUC	38.1784	145	65	15.1896	13.268	0.873493	-0.195132	574	243	67.458	60.3427	0.894523	-0.16081
miR171-16	UUGAGCCGCGUCAAUAUCUCA	20.5204	142	44	14.8753	8.98142	0.603779	-0.727906	304	62	35.7269	15.3961	0.430938	-1.21445	y
miR171-17	GGAUAUUGGUCCGGUUCAAUG	20.8178	235	21	24.6176	4.28659	0.174127	-2.52179	304	0	35.7269	0.01	0.000279901	-11.8028	y
miR171-8	UUGAGCCGUGCCAAUAUCGCG	4.64684	98	27	10.2661	5.51133	0.536848	-0.897413	0	0	0.01	0.01	1	0
miR172-1	AGAAUCUUGAUGAUGCUGCAU	7.39777	45	4	4.71402	0.816493	0.173205	-2.52944	119	31	13.9852	7.69804	0.550442	-0.861337	y
miR2111-1	UAAUCUGCAUCCUGAGGUUU	95.0929	609	423	63.7964	86.3442	1.35343	0.436624	1100	426	129.275	105.786	0.818302	-0.289294		y
miR2111-3	AUCCUUGGGAUGCAGAUUACC	8.88476	44	22	4.60926	4.49071	0.97428	-0.037591	144	29	16.9233	7.20139	0.425532	-1.23266	y
miR2118-2	GGAUAUGGGAGGAUCGGAAAGC	108.513	1886	79	197.57	16.1257	0.0816205	-3.61492	915	39	107.533	9.68463	0.0900618	-3.47294	y
miR2118-1	UUUCCGAUUCCACCCAUUCCUA	306.171	5247	476	549.654	97.1627	0.176771	-2.50005	2384	129	280.174	32.0338	0.114335	-3.12866	y	y
miR319-1	UUGGACUGAAGGGAGCUCCC	534.164	1672	1190	175.152	242.907	1.38683	0.471796	7531	3976	885.063	987.335	1.11555	0.15776		y
miR319-6	UUUGGACUGAAGGGAGCUCU	4.75836	56	28	5.86633	5.71545	0.97428	-0.037591	16	28	1.88036	6.95307	3.69773	1.88664
miR390-1	AAGCUCAGGAGGGAUAGCGCC	48.9219	250	97	26.189	19.8	0.756042	-0.403462	753	216	88.4945	53.6379	0.606116	-0.722334		y
miR393-1	UUCCAAAGGGAUCGCAUUGAUU	38.0669	779	206	81.6049	42.0494	0.515281	-0.95657	30	9	3.52568	2.23491	0.633896	-0.657681		y
miR394-1	UUGGCAUUCUGUCCACCUCC	39.777	338	593	35.4075	121.045	3.41863	1.77342	91	48	10.6946	11.9195	1.11454	0.156452	y	y
miR395-3	UGAAGUGUUUGGGGGAACUCC	2.7881	3	2	0.314268	0.408247	1.29904	0.377447	22	48	2.5855	11.9195	4.61015	2.20482	y	y
miR396-1	UUCCACAGCUUUCUUGAACUG	135.688	542	712	56.7777	145.336	2.55973	1.35599	1757	639	206.487	158.679	0.768468	-0.379942	y	y
miR396-2	GUUCAAUAAAGCUGUGGGAAG	66.8773	384	95	40.2263	19.3917	0.482066	-1.0527	1088	232	127.865	57.6111	0.450563	-1.1502	y
miR396-3	UUCCACAGCUUUCUUGAACUU	132.974	2073	885	217.159	180.649	0.831875	-0.265562	441	178	51.8275	44.2016	0.852861	-0.229617
miR396-4	GCUCAAGAAAGCUGUGGGAGA	14.052	289	58	30.2745	11.8392	0.391061	-1.35454	23	8	2.70302	1.98659	0.734952	-0.444278
miR397-1	AUCGACGCUGCACUCAAUCAU	2.37918	20	9	2.09512	1.83711	0.876852	-0.189594	30	5	3.52568	1.24162	0.352165	-1.50568	y	y
miR398-2	UUGUGUUCUCAGGUCACCCCU	27.2862	60	57	6.28536	11.635	1.85113	0.888408	348	269	40.8979	66.7991	1.63331	0.707803		y
miR398-1	UGUGUUCUCAGGUCGCCCCUG	74.2379	572	895	59.9204	182.69	3.04888	1.60828	318	212	37.3722	52.6446	1.40866	0.494322	y	y
miR399-1	UGCCAAAGGAGAGUUGCCCUG	0.966543	12	4	1.25707	0.816493	0.64952	-0.622553	4	6	0.47009	1.48994	3.16948	1.66425	y
miR403-1	UUAGAUUCACGCACAAACUUG	19.2193	203	55	21.2655	11.2268	0.527935	-0.921567	231	28	27.1477	6.95307	0.25612	-1.96511	y	y
miR408-1	AUGCACUGCCUCUUCCCUGGC	130.297	981	1186	102.766	242.09	2.35575	1.23619	1142	196	134.211	48.6715	0.362649	-1.46335	y	y
miR408-2	CUGGGAACAGGCAGAGCAUGG	3.42007	40	23	4.19024	4.69484	1.12042	0.164043	28	1	3.29063	0.248324	0.0754638	-3.72807	y
miR4415-1	UUGAUUCUCAUCACAACUUGG	1.15242	8	2	0.838047	0.408247	0.48714	-1.03759	16	5	1.88036	1.24162	0.660309	-0.598788	y
miR482-1	UUCCCAAAGCCGCCCAUUCCGA	20.4833	292	46	30.5887	9.38967	0.306965	-1.70385	192	21	22.5643	5.2148	0.231108	-2.11336	y	y
miR5037-1	AACCCUCAGAGGCUUCCACGG	1.97026	4	1	0.419024	0.204123	0.48714	-1.03759	42	6	4.93595	1.48994	0.301855	-1.72807	y	y
miR5225-1	CCUGUCGCAGGAGAGAUGACG	11.0409	20	246	2.09512	50.2143	23.9673	4.583	22	9	2.5855	2.23491	0.864404	-0.210222	y	y
miR5225-2	UCAUCUCUCCUCGGCACAAGU	10.2602	17	230	1.78085	46.9484	26.3629	4.72044	21	8	2.46798	1.98659	0.804948	-0.313033	y
miR5559-1	UACUUAGUGAACGGUUGGAUC	1.52416	10	31	1.04756	6.32782	6.04054	2.59468	0	0	0.01	0.01	1	0	y
miR8175-1	CGAUCCCCGGCAACGGCGCCA	12.6766	132	45	13.8278	9.18555	0.664282	-0.590132	139	25	16.3356	6.2081	0.380034	-1.3958	y
miR858-1	CUCGUUGUCUGUUCGACCUUG	27.2119	382	345	40.0168	70.4225	1.75983	0.815433	1	4	0.117523	0.993295	8.45195	3.07928	y	y
miR862-2	UCCCUCAAAGGCUUCCAGUAUU	5.98513	32	2	3.35219	0.408247	0.121785	-3.03759	106	21	12.4574	5.2148	0.418611	-1.25632	y
miR862-1	GCUGGAGGCUUUUGAAGGAAC	7.95539	15	1	1.57134	0.204123	0.129904	-2.94448	153	45	17.981	11.1746	0.621467	-0.686251	y
miR-P11	UUCGGCUUUCUUCCUCUCAUG	12.6394	83	0	8.69474	0.01	0.00115012	-9.764	70	37	8.22658	9.18798	1.11686	0.159454	y	y
miR-P14	UUGGGCUCUCUUCUUCUCGUG	9.07063	105	11	10.9994	2.24536	0.204135	-2.2924	183	13	21.5066	3.22821	0.150103	-2.73598	y	y
miR-P15	GAGAAGAGCUUGGGGAAGUUAUG	6.69145	62	0	6.49487	0.01	0.00153968	-9.34316	37	2	4.34834	0.496648	0.114216	-3.13017	y
miR-P16	UUAUUUCCUUUCGUUCCUCUC	9.66543	86	15	9.00901	3.06185	0.339865	-1.55697	98	5	11.5172	1.24162	0.107805	-3.2135	y	y
miR-P28	UGCCAACUUGAAGAACAAACA	14.7955	24	6	2.51414	1.22474	0.48714	-1.03759	48	5	5.64109	1.24162	0.220103	-2.18375	y
miR-P29	UUUGUUCUUCAAGUUGGCAUC	223.903	715	598	74.9005	122.066	1.62971	0.704611	2232	791	262.31	196.424	0.748823	-0.417303
miR-P30	UAUGGUGAUACAUAUCUGAUG	73.6059	421	159	44.1022	32.4556	0.735917	-0.442384	676	134	79.4453	33.2754	0.418847	-1.25551	y
miR-P30	UUAGAUAUGUAUCUCCUUAUU	49.7026	293	115	30.6935	23.4742	0.764794	-0.386858	344	76	40.4278	18.8726	0.466823	-1.09905	y
miR-P60	UGGAUGGAGAGAGGAUGGAGGG	203.271	74	9	7.75194	1.83711	0.236987	-2.07712	61	7	7.16888	1.73827	1.7802	0.832042	y
miR-P65	UAACUGCUACGUAUAGGGACU	21.8959	256	107	26.8175	21.8412	0.814438	-0.296124	73	37	8.57915	9.18798	2.13041	1.09113	y
